# Supplementary material for: Cell Cycle-Dependent Turnover of 5-Hydroxymethyl Cytosine in Mouse Embryonic Stem Cells
Source: PLoS One. 2013 Dec 10;8(12):e82961. doi: 10.1371/journal.pone.0082961 (PMC3858372; doi:10.1371/journal.pone.0082961)
Supplement: Table S3 — List of the genes precipitated by click chemistry (5hmC) and MBD1 (5mC). 5hmC-containing DNA fragments were precipitated without amplification (5hmC Direct) or after amplification (5hmC IVT). (XLSX) [file pone.0082961.s007.xlsx]

## Sheet: Supplementary Table S3
Table S3. List of the genes precipitated by click chemistry (5hmC) and MBD1 (5mC). 5hmC-containing DNA fragments were precipitated without amplification (5hmC Direct) or after amplification (5hmC IVT).
GenBank	GeneID	Symbol	5hmC Direct	5hmC IVT	5mC
NM_025791	66836	0610006I08Rik	-0.141	0.265	-0.555
NM_212470	381629	0610007C21Rik	-2.506	-3.314	-1.89
NM_023507	76251	0610007P08Rik	-0.554	-0.28	-0.947
NM_021446	58520	0610007P14Rik	-0.881	-0.213	-1.531
NM_026676	68327	0610007P22Rik	-0.91	NA	-0.7
NM_025319	66050	0610009B22Rik	-2.516	NA	-2.653
NM_025323	66055	0610009D07Rik	-1.009	-0.349	-2.369
NM_026689	68350	0610009K11Rik	-0.999	-0.707	-1.412
NM_024179	66839	0610009O20Rik	-1.67	-2.352	-2.541
NM_001033140	68332	0610010E21Rik	-1.134	-0.919	-1.496
NM_027860	71675	0610010F05Rik	-0.47	-0.511	-0.577
NM_026757	104457	0610010K14Rik	-0.925	-1.332	-3.162
NM_026686	68347	0610011F06Rik	-0.629	-0.301	-2.134
NM_026690	68352	0610012D14Rik	NA	NA	-1.705
XR_035420	106264	0610012G03Rik	-1.073	-2.248	-1.17
NM_028747	74088	0610012H03Rik	1.23	NA	-1.325
NM_001013414	216860	0610025P10Rik	-1.447	-0.332	-1.367
NM_028754	74098	0610037L13Rik	-1.168	NA	-0.894
NM_025345	66086	0610037P05Rik	-0.959	-1.384	-2.281
NM_026306	67674	0610038D11Rik	-1.601	-1.909	-1.093
NM_025333	66072	0610038F07Rik	-2.444	NA	-1.891
XM_001479510	67672	0610040B10Rik	-1.473	NA	-1.732
NM_029554	76261	0610040J01Rik	0.387	-0.03	-2.007
NM_026995	69225	0710008K08Rik	-0.986	-0.939	-0.925
NM_144846	223601	0910001A06Rik	-0.36	0.812	-1.226
NM_001081108	66096	0910001L09Rik	-1.121	NA	-1.311
NM_025806	66857	1100001H23Rik	0.652	-0.721	-1.578
NM_025377	66140	1110001A07Rik	-2.299	-1.914	-2.298
NM_025363	66117	1110001J03Rik	-1.428	-3.065	-2.35
NM_134054	104725	1110002B05Rik	-0.818	-1.133	-1.072
NM_133697	68552	1110003E01Rik	-0.89	-0.164	-1.108
NM_026502	68001	1110004E09Rik	-0.451	-1.157	-1.068
NM_019772	56372	1110004F10Rik	-1.996	-1.03	-1.046
NM_028865	74319	1110005A03Rik	-2.952	-1.8	-1.591
NM_025364	66118	1110005A23Rik	-2.791	NA	-2.812
NM_028661	73833	1110006G06Rik	-0.34	-0.276	-1.512
XM_001478810	68469	1110006G14Rik	0.005	0.372	-1.377
NM_145955	210711	1110007A13Rik	-0.23	0.391	-1.487
NM_026738	68480	1110007C09Rik	-0.069	0.68	-1.303
NM_026742	68493	1110007M04Rik	-0.397	-0.185	-1.225
NM_026124	67388	1110008F13Rik	-1.445	NA	-1.283
NM_029096	100764	1110008J03Rik	-2.332	-1.817	-1.891
NM_198001	73737	1110008P14Rik	-0.398	-0.2	-1.353
NM_178066	73827	1110012D08Rik	-1.781	-0.176	-1.512
NM_028617	73711	1110012M11Rik	-0.033	0.15	-2.547
NM_001014995	68521	1110013L07Rik	1.916	1.402	1.061
NM_029101	74778	1110014J01Rik	-0.732	-0.37	-1.444
NM_176902	319370	1110014K08Rik	-1.538	NA	-1.642
NM_028624	73721	1110017D15Rik	-0.8	NA	-2.137
NM_178065	68497	1110018G07Rik	-1.292	-1.729	-2.313
NM_025370	66129	1110018J18Rik	-0.763	-0.428	-0.99
NM_026788	665563	1110019K23Rik	-0.038	NA	-2.269
NM_026753	68523	1110019N10Rik	-0.738	-1.089	-2.088
NM_001040395	68646	1110020G09Rik	-1.801	NA	-2.104
NM_183116	76306	1110021L09Rik	0.974	1.115	-0.706
NM_026808	68680	1110028A07Rik	0.082	-0.018	-0.207
NM_177645	68691	1110028C15Rik	-1.244	NA	-1.933
NM_144521	67826	1110031B06Rik	-1.328	-1.105	-0.343
NM_025402	66179	1110031I02Rik	-0.463	-0.142	-0.909
NM_023483	68721	1110032A03Rik	-1.106	NA	-2.523
NM_199197	68731	1110032A13Rik	0.518	-0.233	-1.071
XM_905342	68725	1110032F04Rik	-0.173	0.07	-0.581
XM_193728	68675	1110033M05Rik	0.151	0.014	-1.36
NM_027269	109065	1110034A24Rik	-0.744	-0.076	-0.69
NM_001037742	68736	1110034B05Rik	-0.942	-2.537	-2.422
NM_176830	66180	1110036O03Rik	0.758	1.121	-0.268
NM_175133	68778	1110038D17Rik	-0.988	NA	-0.815
NM_054099	117171	1110038F14Rik	-1.539	-1.21	-2.45
NM_144525	68796	1110039B18Rik	-0.623	-0.724	-1.294
NM_025411	66193	1110049F12Rik	0.15	-0.263	-1.198
NM_001013577	66209	1110054O05Rik	-2.359	-2.885	-2.524
NM_172401	68832	1110057K04Rik	-0.484	-0.561	-0.797
NM_026503	68002	1110058L19Rik	-0.275	0.729	-1.462
NM_025423	66206	1110059E24Rik	-1.721	-1.392	-0.593
NM_025419	66202	1110059G10Rik	-2.273	-1.763	-2.605
NM_173752	216551	1110067D22Rik	-0.165	0.111	-0.769
NM_001033874	68870	1190002A17Rik	-0.178	-0.841	-2.26
NM_025427	66214	1190002H23Rik	1.351	1.057	2.804
NM_001033145	68861	1190002N15Rik	-1.527	NA	-1.103
NM_026876	98685	1190005F20Rik	-2.326	-1.431	-0.881
NM_197988	68918	1190005I06Rik	-0.325	-0.085	-1.312
NM_025431	66225	1190005P17Rik	-0.674	-0.938	-1.582
XM_001476167	544717	1190007I07Rik	-0.579	NA	-1.753
NM_027878	71712	1200002N14Rik	0.848	0.771	-1.421
NM_024205	104771	1200003C05Rik	-1.474	-0.382	-1.476
NM_181274	66869	1200003I07Rik	0.283	0.285	-1.388
NM_026166	67454	1200009F10Rik	0.399	0.777	-0.771
NM_025817	66873	1200009O22Rik	1.067	1.088	-1.245
NM_026177	67467	1200011I18Rik	-1.36	NA	-1.661
NM_024262	74133	1200011M11Rik	-0.516	-0.8	-1.672
NM_029090	74763	1200013P24Rik	-0.436	-0.53	-1.014
NM_025818	66874	1200014J11Rik	-1.071	-1.049	-1.249
NM_025819	66875	1200016B10Rik	-1.916	-1.192	-1.253
NM_026185	67477	1300007F04Rik	0.241	0.616	-1.438
NM_026501	67998	1300010M03Rik	-1.961	-0.384	-1.772
NM_023625	71772	1300012G16Rik	-0.418	0.027	-1.049
NM_025831	66895	1300014I06Rik	-0.209	-0.539	-1.277
NM_028791	74157	1300018I05Rik	0.01	1.198	-2.225
NM_027905	223776	1300018J18Rik	-0.051	NA	-0.934
NM_026886	68955	1500001A10Rik	-0.211	-0.814	-1.467
NM_026894	68971	1500001M20Rik	0.309	0.41	-0.889
NM_028047	71997	1500002O20Rik	-0.19	0.36	-1.761
NM_019769	56398	1500003O03Rik	-1.056	NA	-2.036
NM_025897	101867	1500003O22Rik	-0.744	0.822	-1.694
NM_028055	72014	1500005I02Rik	1.084	1.488	-0.832
XM_893392	76566	1500005K14Rik	0.354	0.804	-1.836
NM_026883	68948	1500011H22Rik	-0.412	1.062	-1.117
NM_001081005	68949	1500012F01Rik	-1.462	-0.669	-1.168
NM_025892	66994	1500031L02Rik	-1.501	-0.026	-1.356
NM_030087	78330	1500032D16Rik	-2.535	-2.306	-1.966
NM_026914	69029	1500032L24Rik	-1.122	-0.523	-2.053
XM_001476732	66498	1500034J01Rik	-0.817	-1.382	-2.255
NM_026399	67836	1500041N16Rik	-0.201	-0.262	-1.826
XM_905074	68075	1520402A15Rik	0.335	0.401	-1.344
NM_027207	69770	1600002K03Rik	1.674	1.863	0.593
NM_025904	67008	1600012F09Rik	-0.814	-0.914	-1.946
NM_026451	67912	1600012H06Rik	-0.605	0.495	-2.004
NM_028166	72244	1600014C10Rik	-0.337	0.209	-1.536
XM_001476543	72240	1600014C23Rik	1.107	NA	-1.506
NM_028050	72000	1600016N20Rik	-2.282	-2.046	-0.687
NM_177718	239796	1600021P15Rik	-1.168	-0.714	-1.037
NM_028479	73247	1600027N09Rik	-0.174	NA	-2.424
NM_029296	75462	1700001C19Rik	-1.18	NA	-0.997
XR_035301	67503	1700001G17Rik	-0.734	0.51	-1.969
NM_198000	73598	1700001O22Rik	0.772	1.057	-0.353
NM_029305	75480	1700003F12Rik	1.446	1.369	-0.339
NM_027041	69329	1700003M02Rik	0.287	NA	-1.551
NM_001024614	75784	1700007G11Rik	-0.168	NA	-0.375
NM_027040	69327	1700007K13Rik	0.85	1.236	-1.363
XM_001002915	629159	1700008J07Rik	-1.892	-1.868	-1.936
NM_029309	75495	1700010A17Rik	0.398	NA	-1.6
XM_001473247	75628	1700010L13Rik	-0.591	0.1	-0.89
NM_001033162	71836	1700012A16Rik	1.366	0.812	-0.604
XR_035176	74173	1700012B15Rik	0.453	0.527	0.16
NM_025954	67078	1700012G19Rik	-0.747	-0.635	-1.546
NM_173426	242297	1700012H17Rik	-0.191	0.292	0.306
XM_888419	72248	1700014B07Rik	-0.849	0.871	-1.541
NM_198637	74230	1700016K19Rik	1.079	0.769	-1.611
NM_001081246	66605	1700017N19Rik	-0.009	NA	-2.945
NM_144953	67080	1700019D03Rik	-0.361	0.714	-0.927
NM_029601	76411	1700019E19Rik	0.655	0.71	-1.427
NM_001039494	67077	1700019N12Rik	-0.564	-1.378	-2.337
NM_026443	67900	1700020C11Rik	-0.85	NA	-2.849
NM_023781	75555	1700020D05Rik	1.868	1.431	1.663
XM_906694	75629	1700020L13Rik	-2.305	-1.374	-1.578
NM_025492	66330	1700020L24Rik	0.598	-0.615	0.321
NM_027405	70373	1700020O03Rik	0.841	1.065	1.831
NM_029801	76927	1700021C14Rik	-3.722	-1.874	-2.778
NM_026411	67851	1700021F05Rik	-0.521	-0.185	-1.314
NM_172615	224118	1700021K19Rik	-0.474	-0.466	-1.696
NM_029602	76416	1700022C21Rik	-1.582	NA	-2.642
XM_001475242	74234	1700022K14Rik	-1.225	-0.194	-0.963
NM_025854	66935	1700023B02Rik	-1.869	NA	-1.535
NM_027970	71868	1700023E05Rik	1.03	1.296	2.791
XM_485737	76419	1700023L04Rik	-0.366	-0.051	-1.989
NM_197990	69399	1700025G04Rik	-0.432	-0.052	-0.811
NM_183254	66337	1700025K23Rik	0.209	NA	-2.634
NM_027283	69987	1700026L06Rik	-0.22	-0.316	-1.844
NM_027081	69440	1700027J05Rik	-0.693	-0.179	-1.514
XM_487606	69453	1700027L20Rik	0.31	0.516	-1.61
XM_001475840	70003	1700028I16Rik	-0.003	0.005	0.225
NM_025856	66938	1700029G01Rik	0.192	0.197	-1.187
NM_001033148	69479	1700029J07Rik	0.947	1.579	0.237
NM_025503	66346	1700029P11Rik	1.499	1.015	4.481
XR_035251	69513	1700030C10Rik	-0.183	-0.288	0.227
XM_130735	70065	1700030G11Rik	1.389	0.497	0.054
NM_027103	69528	1700030J22Rik	-0.511	-0.391	-1.454
NM_028170	72254	1700030K09Rik	-0.319	NA	-1.729
XM_919028	73324	1700034F02Rik	-2.068	NA	-0.594
NM_025969	67105	1700034H14Rik	0.523	0.282	-2.008
NM_028484	73261	1700037C18Rik	-0.853	-0.071	-0.667
NM_026091	67326	1700037H04Rik	-1.242	-0.372	-1.56
NM_028505	73327	1700040I03Rik	-1.805	-0.917	-1.247
XM_918079	73338	1700041B20Rik	-0.063	0.416	-1.14
NM_029286	73332	1700041C02Rik	0.136	0.045	-0.871
NM_028527	73385	1700047I17Rik1	-0.046	0.128	-2.252
NM_028538	73430	1700049G17Rik	0.57	0.451	-2.599
NM_024261	73419	1700052N19Rik	-1.27	NA	-1.886
NM_028536	73420	1700054N08Rik	-1.304	-1.429	-1.755
XM_484951	73363	1700056E22Rik	-0.915	-0.037	-1.303
XM_001480418	67342	1700058G18Rik	1.526	NA	4.168
NM_028533	73410	1700065D16Rik	-0.975	NA	-2.076
XM_129727	73467	1700066M21Rik	-0.413	0.464	-0.315
NM_183097	73453	1700067K01Rik	1.69	1.341	-0.283
XM_914089	76613	1700069B07Rik	-0.103	1.498	-1.542
XM_001000195	73533	1700080G18Rik	-1.53	NA	-1.661
XM_977942	67350	1700084E18Rik	-0.602	-0.265	-1.325
XM_894470	74282	1700086D15Rik	-0.351	-0.311	-0.792
NM_138581	27660	1700088E04Rik	0.38	0.249	-2.901
XM_001479528	78635	1700095B22Rik	0.368	0.147	-0.527
XM_001477498	73589	1700101I19Rik	-0.429	0.582	-1.611
XM_484061	74297	1700106J16Rik	1.188	1.02	0.601
NM_028576	73582	1700106N22Rik	-1.169	0.896	-0.771
XM_992510	73429	1700109F18Rik	0.273	-0.056	-0.022
XM_886604	76633	1700112E06Rik	1.785	1.763	1.111
NM_026865	73635	1700113I22Rik	-0.868	-0.784	-1.059
XM_001472786	641387	1700120B22Rik	-1.801	-0.873	-1.655
XM_909594	76653	1700121K02Rik	0.414	0.099	-1.514
XM_001480119	76651	1700122O11Rik	1.131	1.294	-1.327
XM_976021	73614	1700123J19Rik	1.275	0.42	4.291
NM_021437	58248	1700123O20Rik	-2.295	-2.491	-2.467
NM_177894	330577	1700129I04Rik	-0.692	-0.355	-1.882
XM_622862	69038	1810006K21Rik	-3.022	NA	-2.162
XM_358888	67367	1810007M14Rik	-0.58	0.995	-1.009
NM_172701	230751	1810007P19Rik	-0.46	-0.728	-2.047
NM_133998	108707	1810008A18Rik	-0.751	-0.534	-2.484
NM_197989	69109	1810009O10Rik	0.112	-0.066	-0.016
NM_001076681	66274	1810012P15Rik	0.455	0.341	-1.432
XM_983179	66278	1810013D10Rik	0.066	0.211	-1.13
NM_001034851	66270	1810015C04Rik	-0.096	-1.049	-0.992
NM_133707	69073	1810019J16Rik	1.221	NA	-1.693
NM_183251	66273	1810020D17Rik	-1.836	-0.925	-0.958
NM_025461	66272	1810020G14Rik	-0.894	NA	-2.403
NM_178619	69773	1810026J23Rik	-0.29	-0.83	-1.26
NM_026982	69186	1810027O10Rik	-1.999	NA	-2.578
NM_025465	66282	1810029B16Rik	-1.024	-0.642	-0.427
NM_175141	69155	1810030O07Rik	-0.388	NA	-1.181
NM_026977	69171	1810031K17Rik	0.208	-0.216	-2.151
NM_023397	67881	1810034K20Rik	-0.133	-0.016	-1.547
NM_026958	380773	1810035L17Rik	-1.948	0.035	-1.712
NM_026210	67510	1810036I24Rik	-0.431	0.534	-0.433
NM_025473	66294	1810037C20Rik	-0.691	NA	-0.453
NM_026431	67884	1810043G02Rik	-0.087	0.242	-0.723
NM_029640	76510	1810044A24Rik	0.967	1.07	6.009
NM_025559	103742	1810046J19Rik	0.134	-0.827	-1.378
NM_026327	67708	1810048J11Rik	-0.509	-0.997	-1.757
NM_025560	66431	1810049H13Rik	0.112	-0.659	-1.754
NM_027238	69863	1810054D07Rik	-1.188	-1.434	-1.379
NM_026437	67894	1810055E12Rik	-0.93	0.166	-1.258
NM_028077	72056	1810055G02Rik	-0.914	-1.537	-2.737
XR_005170	67705	1810058I24Rik	-0.061	0.272	0.069
XM_001476270	72282	1810062G17Rik	-0.046	0.101	-0.535
NM_174987	67892	1810063B05Rik	-0.989	-1.519	-1.497
NM_026342	67726	1810073G14Rik	-1.275	-1.278	-1.374
NM_026194	67490	1810074P20Rik	-0.258	-0.32	-0.481
XM_907955	72045	2010001E11Rik	1.549	1.155	-0.442
NM_001013022	70113	2010001J22Rik	0.667	0.669	-0.927
XM_992633	69829	2010001K21Rik	1.482	0.971	6.962
NM_027222	69816	2010001M09Rik	1.103	0.809	-2.119
NM_178623	72046	2010005J08Rik	0.152	0.423	-1.313
NM_027242	69871	2010007H12Rik	-0.458	-0.192	-1.27
NM_025912	67017	2010011I20Rik	0.226	0.423	-0.054
NM_025563	66439	2010012O05Rik	0.283	0.327	-1.601
NM_177674	544678	2010015L04Rik	-0.557	NA	-2.474
NM_025946	67067	2010100O12Rik	-0.723	-1.038	-0.463
NM_023220	66552	2010106G01Rik	-0.78	NA	-1.853
NM_027360	70257	2010107E04Rik	-1.177	-1.731	-1.764
NM_027251	69894	2010107G23Rik	0.859	0.334	-0.918
XM_001473772	75610	2010109A12Rik	-1.218	NA	-2.002
NM_026442	67899	2010110K16Rik	0.485	0.325	-0.746
NM_026198	67495	2010200O16Rik	-1.787	-1.889	-1.299
NM_001033165	72429	2010203O07Rik	0.169	0.093	-1.093
NM_027250	69893	2010305A19Rik	-0.847	-0.573	-1.946
NM_025591	66488	2010309E21Rik	-1.525	-1.339	-1.932
NM_133839	109129	2010311D03Rik	-1.309	0.683	-1.278
NM_026465	67939	2010316F05Rik	-0.452	-0.689	-1.58
NM_001077631	69882	2010321M09Rik	-0.895	-0.985	-1.943
NM_028179	72275	2200002D01Rik	1.572	1.651	0.301
NM_028201	74243	2210009G21Rik	-2.595	-1.115	-1.514
NM_172919	244721	2210010B09Rik	-1.143	NA	-2.28
NM_178081	98682	2210010L05Rik	-0.079	0.113	-1.937
NM_027410	70381	2210010N04Rik	-0.494	-1.392	-2.278
XM_907367	70134	2210011C24Rik	0.001	0.271	-0.906
NM_025617	66526	2210012G02Rik	-1.338	NA	-1.392
NM_028211	72357	2210016L21Rik	-0.362	-0.337	-0.517
NM_172280	233545	2210018M11Rik	-1.505	-0.072	-0.493
NM_197998	72355	2210021J22Rik	-0.085	0.02	-2.48
NM_001039552	381062	2210404J11Rik	-1.951	-2.129	-3.048
NM_001081353	72371	2210408I21Rik	-1.304	-0.377	-1.66
NM_029384	664968	2210411K11Rik	-0.789	0.254	-0.594
NM_133722	70178	2210412D01Rik	-1.211	-1.195	-1.422
XM_355890	75690	2210412E05Rik	0.24	0.788	-0.667
NM_181649	53951	2310002B06Rik	-0.849	-0.62	-1.018
NM_026415	67859	2310002J15Rik	0.24	0.381	-2.272
NM_029607	76425	2310003C23Rik	-2.333	0.624	-0.528
NM_027980	71885	2310003H01Rik	0.127	NA	-2.47
NM_027093	69487	2310003L22Rik	-1.547	-3.907	-2.117
NM_025510	66358	2310004I24Rik	-2.21	NA	-2.098
NM_027310	70088	2310005N01Rik	-0.536	-0.195	-1.773
NM_025511	66359	2310005N03Rik	-0.454	-0.548	-1.702
NM_025857	66939	2310007F21Rik	-0.451	-0.079	-1.773
NM_029609	76429	2310007H09Rik	0.871	1.06	-0.91
NM_146068	224008	2310008H04Rik	0.015	0.859	-0.528
NM_023197	66356	2310008H09Rik	-0.759	-0.05	-1.808
NM_025509	66357	2310008M10Rik	-3.179	NA	-1.517
NM_027990	71897	2310010M24Rik	1.284	1.322	-0.502
NM_025521	66374	2310011J03Rik	-0.89	-1.787	-1.544
XM_001003622	76448	2310014H01Rik	-1.199	0.745	-1.223
NM_029809	381845	2310014L17Rik	0.873	0.8	-0.657
NM_023516	69573	2310016C08Rik	-0.379	-0.093	-1.634
NM_024460	67695	2310016E02Rik	-0.683	-1.739	-1.088
NM_183256	66379	2310016M24Rik	-0.325	-0.725	-1.091
NM_027996	268721	2310021P13Rik	0.025	0.196	-1.861
NM_175149	69551	2310022B05Rik	-0.316	1.03	-1.92
NM_001024919	69556	2310022M17Rik	-1.041	NA	-1.869
NM_026279	67621	2310026E23Rik	-0.662	-0.359	-0.774
NM_027993	71901	2310028H24Rik	-0.302	-0.574	-1.344
NM_024210	67862	2310033P09Rik	-0.131	-0.472	-1.834
XM_001478866	75579	2310034G01Rik	0.316	0.733	-1.84
NM_173187	227446	2310035C23Rik	-1.42	-0.67	-1.578
NM_027129	69596	2310035K24Rik	0.221	NA	-1.989
NM_026760	68544	2310036O22Rik	-1.757	-0.591	-1.485
NM_133714	69612	2310037I24Rik	-1.543	-1.438	-1.218
NM_025964	67099	2310038H17Rik	-0.665	0.101	-1.16
NM_025966	67101	2310039H08Rik	-0.558	1.176	0.042
XM_001473388	69638	2310040A07Rik	0.793	0.742	-0.498
NM_178618	69640	2310040C09Rik	0.966	1.311	1.284
NM_173735	217732	2310044G17Rik	-0.855	-0.287	-0.981
NM_197991	69683	2310044H10Rik	-1.579	-1.481	-1.812
NM_172710	231238	2310045A20Rik	0.125	0.141	0.014
XM_486121	72368	2310045N01Rik	-1.534	-2.054	-2.485
NM_175273	78323	2310046O06Rik	-0.787	-2.791	-2.733
XM_150151	66962	2310047B19Rik	-1.186	-2.524	-1.84
NM_027773	116972	2310047D13Rik	0.303	0.682	-0.731
NM_028005	71923	2310047M10Rik	-0.597	-0.687	-1.548
NM_024185	66960	2310047O13Rik	-0.871	-1.486	-1.784
NM_027342	70186	2310056P07Rik	-2.352	NA	-1.886
NM_027171	69697	2310057J16Rik	0.471	NA	0.571
NM_026655	68277	2310057M21Rik	-0.186	-0.555	-1.573
NM_026844	66531	2310061C15Rik	-1.212	-1.236	-1.517
NM_001033630	69662	2310061I04Rik	0.012	0.363	-0.343
NM_028221	102122	2310065K24Rik	-1.653	-1.2	-1.612
NM_028014	71947	2310067B10Rik	-0.59	-0.42	-1.133
NM_030208	78890	2310079F23Rik	-0.213	0.523	-2.224
NM_025636	66566	2310079N02Rik	0.348	0.158	-0.489
NM_025605	66508	2400001E08Rik	-0.998	-1.467	-2.437
NM_028018	71955	2400003C14Rik	-0.89	-0.399	-1.734
NM_025542	66404	2410001C21Rik	-1.584	-1.683	-2.045
NM_183137	78777	2410002I01Rik	-1.094	-0.181	-1.466
NM_025879	66975	2410002O22Rik	-1.244	0.425	-1.274
NM_025890	66991	2410004A20Rik	1.66	1.215	-0.722
NM_025555	66421	2410004B18Rik	-0.239	0.486	-1.453
NM_029621	76478	2410004L22Rik	-1.748	-1.754	-1.257
NM_025476	66302	2410005O16Rik	0.554	NA	-1.189
NM_028022	71962	2410008K03Rik	-0.419	0.263	-0.975
NM_175403	109154	2410014A08Rik	-1.551	-0.653	-1.375
NM_153152	224904	2410015M20Rik	-0.699	-1.313	-1.876
NM_023203	66422	2410015N17Rik	-1.73	-1.81	-1.507
NM_023633	71952	2410016O06Rik	-0.284	-0.156	-0.832
NM_026643	103268	2410017P07Rik	-1.407	-1.444	-1.659
NM_178390	74504	2410018C17Rik	-0.986	-0.558	-0.937
NM_026423	67873	2410018C20Rik	0.158	-0.203	-1.281
NM_029354	72083	2410018G20Rik	-2.487	-3.69	-2.167
NM_183088	71970	2410018M08Rik	-0.389	0.136	-2.121
NM_001081094	229937	2410019A14Rik	0.224	0.537	-1.418
NM_025556	66423	2410022L05Rik	-0.464	-0.28	-0.851
NM_028596	381668	2410025L10Rik	0.506	0.632	-1.393
NM_024254	72425	2410042D21Rik	-0.746	NA	-1.595
NM_026629	68235	2410066E13Rik	-1.043	-1.166	-1.767
XM_001480346	73673	2410076I21Rik	1.336	1.474	2.652
NM_028603	73680	2410081M15Rik	-0.801	-2.092	-2.081
XR_001570	73692	2410089E03Rik	-0.43	-0.304	-1.546
NM_028611	73694	2410091C18Rik	-0.503	0.944	-1.885
NM_029742	76788	2410127E18Rik	-1.852	-0.694	-1.816
NM_026120	67383	2410127L17Rik	-1.484	NA	-1.673
NM_175245	76789	2410129H14Rik	-1.514	-1.58	0.389
NM_029759	76824	2410166I05Rik	-1.267	-0.801	-1.411
NM_029734	76773	2410187C16Rik	-1.271	0.049	-1.637
NM_023215	66511	2500003M10Rik	-1.549	-0.902	-1.699
NM_028197	72320	2510003E04Rik	0.067	NA	-1.592
NM_029748	76799	2510006D16Rik	-0.36	0.504	-1.541
NM_001001881	72190	2510009E07Rik	-0.186	0.415	-1.212
NM_027381	70312	2510012J08Rik	-0.691	-0.37	0.543
NM_029841	77034	2510039O18Rik	0.571	0.567	-0.614
NM_026455	67922	2510049I19Rik	0.268	0.002	-3.216
NM_029832	77006	2600009E05Rik	0.055	0.389	-0.642
NM_175181	72446	2600010E01Rik	0.22	-0.808	-1.602
NM_028113	72125	2600011E07Rik	0.827	0.845	0.168
NM_001033134	67513	2610002J02Rik	-1.187	0.183	-1.561
NM_025921	67028	2610002M06Rik	0.39	0.747	0.165
NM_028101	72106	2610003J06Rik	-1.599	-0.904	-1.297
NM_027930	71804	2610016C23Rik	-0.481	0.164	-2.32
NM_133729	70415	2610018G03Rik	-0.378	NA	-0.146
NM_028126	72149	2610019A05Rik	-1.492	-1.41	-1.513
NM_173744	72148	2610019F03Rik	0.193	-0.759	-0.905
NM_028129	434234	2610020H08Rik	-0.814	NA	-2.292
NM_030172	78767	2610021K21Rik	-0.274	-0.4	-1.811
NM_146084	225358	2610024E20Rik	-1.494	-1.166	-1.519
NM_019836	56412	2610024G14Rik	-0.943	-0.671	-1.308
NM_172145	230752	2610027C15Rik	1.145	1.273	-0.543
NM_026403	67842	2610027L16Rik	-0.998	1.479	-1.192
NM_028228	72400	2610028A01Rik	-0.969	NA	-1.695
NM_026312	67683	2610029G23Rik	-2.856	NA	-0.965
NM_029282	75425	2610036D13Rik	-1.663	-1.731	-1.174
NM_001109747	66311	2610036L11Rik	-0.924	0.075	-1.367
NM_025642	66578	2610039C10Rik	-1.028	-0.839	-0.981
NM_026476	67958	2610101N10Rik	-2.191	-0.31	-1.514
NM_027426	70433	2610109H07Rik	-0.673	-0.483	-1.039
NM_028476	73242	2610110G12Rik	0.825	2.102	-1.035
NM_025997	67148	2610204K14Rik	-1.131	-0.39	-1.359
NM_198411	70435	2610204M08Rik	-0.118	NA	-2.202
NM_170592	66617	2610205E22Rik	-1.232	-1.459	-1.633
NM_001031814	233789	2610207I05Rik	-1.066	-0.574	-1.001
NM_026010	67164	2610209A20Rik	-0.297	-0.342	-1.182
NM_025665	66618	2610209M04Rik	-0.842	NA	-0.979
NM_026005	67157	2610301B20Rik	-1.226	-2.119	-1.505
NM_027434	70470	2610304G08Rik	-1.538	-2.161	-0.876
NM_001002004	72503	2610507B11Rik	-1.282	-1.078	-1.479
NM_026620	68215	2610510H03Rik	-1.382	-0.94	-1.445
NM_181075	330173	2610524H06Rik	0.113	0.504	-1.163
NM_025599	66497	2610528E23Rik	-1.565	-0.95	-1.668
NM_175184	72543	2610528K11Rik	0.545	0.581	-0.281
NM_173750	212772	2700007P21Rik	-0.583	-0.552	-0.258
XM_884008	70036	2700023E23Rik	0.023	0.254	-0.828
NM_025598	66496	2700038C09Rik	-1.517	-1.53	-0.675
XM_980313	72555	2700045P11Rik	-0.113	0.938	-1.007
XR_035347	67188	2700046G09Rik	-0.747	-1.062	-1.504
NM_175382	108900	2700049P18Rik	-1.816	-1.545	-1.673
NM_178115	214764	2700050L05Rik	-1.225	-0.857	-1.268
NM_001007589	433693	2700059D21Rik	-1.322	0.154	-1.903
NM_026528	68045	2700060E02Rik	-1.946	-2.224	-1.926
NM_026529	68046	2700062C07Rik	-0.295	-0.485	-1.312
NM_030197	78832	2700078E11Rik	-1.577	-0.483	-1.617
NM_028308	101513	2700078K21Rik	-0.05	0.427	-0.931
NM_175381	108899	2700081O15Rik	0.572	0.529	0.224
XM_001480602	381820	2700089E24Rik	0.176	1.377	-0.751
NM_001033166	72657	2700094K13Rik	-1.649	-1.934	-2.776
NM_028314	72658	2700097O09Rik	-3.281	NA	-1.247
NM_172414	72350	2810002I04Rik	-0.27	NA	-1.871
NM_026511	68020	2810002N01Rik	-0.65	NA	-2.417
NM_175179	72345	2810002O09Rik	-1.065	-1.244	0.475
NM_145144	108897	2810003C17Rik	0.369	0.265	0.607
NM_025615	66523	2810004N23Rik	-2.052	-1.508	-1.064
NM_028310	72650	2810006K23Rik	-1.89	NA	-2.32
NM_001048250	75616	2810008M24Rik	-1.299	-0.392	-0.988
NM_175104	66306	2810012G03Rik	-1.759	NA	-1.386
NM_025479	66308	2810021B07Rik	-2.075	-2.227	-2.081
NM_172403	69944	2810021J22Rik	0.007	-0.053	-0.792
NM_144882	67198	2810022L02Rik	-0.903	-0.663	-1.816
XM_986352	72655	2810026P18Rik	-0.498	0.183	-1.628
NM_028317	72668	2810030E01Rik	-1.126	-1.092	-1.859
NM_173382	212127	2810046L04Rik	-1.88	-0.714	-1.282
NM_026038	67217	2810055F11Rik	-1.107	-0.274	-1.002
NM_028814	74200	2810403A07Rik	-1.527	-0.729	-2.142
NM_133747	72722	2810405J04Rik	-2.046	NA	-1.72
XM_905932	72184	2810406K13Rik	1.463	1.029	0.862
NM_001040396	69227	2810407C02Rik	-0.372	NA	-0.323
NM_027419	70419	2810408A11Rik	-2.465	-1.747	-1.738
NM_001007581	381406	2810408M09Rik	-0.489	NA	-1.575
NM_175471	230582	2810410C14Rik	-0.504	0.175	-2.232
XR_035387	76377	2810410L24Rik	-0.066	0.459	-1.003
NM_027279	69962	2810422O20Rik	-1.2	NA	-2.7
NM_025577	66462	2810428I15Rik	-0.2	0.283	-0.724
NM_027278	69961	2810432D09Rik	-0.894	-1.072	-2.175
NM_025944	67063	2810432L12Rik	0.062	0.061	-1.414
NM_025581	66468	2810433K01Rik	-0.257	-0.64	-1.46
NM_028341	72747	2810439F02Rik	0.279	0.462	-0.736
NM_026798	68642	2810441K11Rik	-0.42	-0.242	-1.459
NM_176835	72778	2810451A06Rik	0.168	0.306	-1.123
NM_026048	67236	2810452K22Rik	-0.903	-0.621	-1.208
NM_133703	67238	2810453I06Rik	NA	NA	-2.522
XM_913667	72805	2810455K09Rik	-0.163	0.301	-1.522
XM_484890	72792	2810459M11Rik	0.636	0.233	-1.648
XM_001476201	72785	2810474C18Rik	-0.704	-0.668	-1.686
NM_026054	67246	2810474O19Rik	-0.568	NA	-1.332
NM_176836	72826	2810485I05Rik	-2.395	0.033	-1.144
NM_028377	72873	2900006K08Rik	NA	NA	NA
NM_026520	68034	2900009I07Rik	-0.396	-0.215	-1.486
NM_175190	72931	2900010J23Rik	-2.072	-1.916	-2.208
NM_026063	67267	2900010M23Rik	0.852	0.747	-0.756
NM_026062	67266	2900024C23Rik	-1.284	-0.721	-1.651
NM_028372	72852	2900024O10Rik	-1.373	-1.382	-1.699
NM_028394	72938	2900042B11Rik	-0.327	0.002	-1.128
NM_133778	78408	2900046G09Rik	0.862	0.985	-1.079
NM_133749	73024	2900064A13Rik	-1.208	-2.717	-1.55
NM_026064	67268	2900073G15Rik	-0.613	0.591	-0.813
NM_030240	67278	2900092E17Rik	-0.735	0.082	-1.978
NM_197959	70218	3000004C01Rik	-0.573	NA	-1.693
NM_026543	68067	3010026O09Rik	-0.684	-1.345	-2.012
NM_025626	66540	3110001A13Rik	-0.148	0.576	-0.126
NM_025849	66928	3110001D03Rik	-0.506	-0.845	-1.24
NM_177608	70354	3110001I20Rik	-0.663	NA	-1.328
NM_025653	66598	3110001I22Rik	-0.98	NA	-2.037
NM_029389	75698	3110001K24Rik	-1.131	NA	-2.33
NM_029623	76482	3110002H16Rik	-0.69	NA	-2.714
NM_028440	73112	3110003A17Rik	-0.68	-1.011	-0.831
NM_026534	68053	3110003A22Rik	-0.391	-0.278	-1.318
XM_127466	76980	3110006E14Rik	0.2	0.424	-0.656
NM_028426	73061	3110007F17Rik	1.372	1.29	1.152
NM_028439	73103	3110009E18Rik	-1.365	-0.909	-3.685
XM_001479998	67289	3110021A11Rik	-1.476	-0.285	-0.745
XM_001476479	73216	3110043A19Rik	-0.378	0.263	-1.996
XM_132047	319807	3110047P20Rik	1.064	0.29	-0.651
NM_177067	73225	3110048E14Rik	-0.338	NA	-1.686
NM_026085	67307	3110049J23Rik	-2.282	NA	-1.476
NM_173181	67306	3110050N22Rik	-0.473	-0.636	-1.708
NM_175195	73218	3110056O03Rik	-0.661	0.901	-1.344
NM_026622	269423	3110057O12Rik	0.484	NA	-1.014
NM_199145	78412	3110062M04Rik	-0.552	-1.079	-2.729
NM_028469	73212	3110082I17Rik	-1.01	-0.618	-2.124
NM_027532	75430	3200002M19Rik	-1.847	NA	-2.74
XM_001474396	235542	3222402P14Rik	0.339	-0.24	-0.647
NM_025699	66680	3230401D17Rik	-2.015	-1.75	-1.885
NM_030093	78372	3300001G02Rik	-0.995	-1.197	-2.097
NM_026313	67684	3300001P08Rik	-2.746	-2.421	-2.412
NM_146051	218734	3830406C13Rik	-0.323	NA	-2.625
NM_001079814	74022	3930401K13Rik	-1.65	-2.351	-1.955
NM_028722	74026	4121402D02Rik	-1.737	-2.685	-1.788
NM_198651	381218	4430402I18Rik	0.27	0.061	-1.013
NM_028877	74337	4432412L15Rik	1.297	1.12	-1.533
XM_282969	70802	4631424J17Rik	-1.755	-0.309	-1.235
NM_029935	77590	4631426J05Rik	-0.483	-1.257	-1.432
NM_030167	78755	4632404H22Rik	-0.746	0.275	0.272
NM_172652	226976	4632411B12Rik	-0.685	-1.53	-1.233
NM_199009	74349	4632419K20Rik	-1.231	-1.39	-0.997
XR_035450	666737	4632427E13Rik	-1.534	NA	-1.425
NM_028732	74048	4632428N05Rik	0.523	1.186	-0.672
NM_177279	320869	4732415M23Rik	-0.191	NA	-2.121
NM_172698	230648	4732418C07Rik	-0.919	0.499	-0.373
XR_001537	654788	4732440D04Rik	-0.627	-3.014	-1.081
NM_175307	100342	4732473B16Rik	0.789	0.772	0.655
NM_023247	66706	4733401H18Rik	-1.175	-1.264	-2.362
NM_172500	212073	4831426I19Rik	-0.105	-0.523	-1.371
NM_198005	75763	4833418A01Rik	-1.224	-0.474	-1.992
NM_026127	67392	4833420G17Rik	-0.993	-2.88	-1.632
NM_029425	75769	4833424O15Rik	1.156	-0.062	-0.674
NM_001024606	382051	4833426J09Rik	-0.567	-0.562	-1.127
NM_177702	235345	4833427G06Rik	1.223	0.898	-0.117
NM_133797	97820	4833439L19Rik	-1.33	-1.206	-0.722
NM_030168	78757	4921505C17Rik	-0.414	0.183	-1.499
NM_001033474	382423	4921506J03Rik	-0.02	NA	-1.189
NM_027564	70821	4921507P07Rik	0.318	NA	-0.454
XM_916478	70859	4921509B22Rik	-0.08	-0.405	-1.157
XM_489612	207932	4921511H13Rik	-0.471	-0.06	-1.465
XM_485735	232664	4921511K06Rik	0.265	1.357	-1.333
NM_025723	66715	4921515J06Rik	1.571	1.114	3.773
NM_027585	70873	4921517L17Rik	-0.093	-0.046	-0.775
NM_025722	66714	4921524J17Rik	-1.731	NA	-1.361
XM_974596	77058	4921530D09Rik	1.737	1.036	-0.476
NM_026150	67430	4921536K21Rik	0.212	-0.189	-2.24
NM_153392	230603	4922503N01Rik	0.69	0.819	-2.15
NM_001039557	629499	4922505G16Rik	-1.175	-1.228	-1.334
NM_198308	319518	4930402E16Rik	0.321	0.04	-1.196
NM_029432	228602	4930402H24Rik	-1.268	NA	-2.787
NM_001033170	73813	4930403C10Rik	-2.837	NA	-2.222
XM_486166	75773	4930403J07Rik	1.835	0.951	4.676
NM_001014836	432479	4930404N11Rik	1.589	1.389	2.277
NM_175517	242408	4930412F15Rik	0.533	0.845	2.364
XR_035727	381347	4930412O13Rik	0.042	-0.681	-1.64
XM_981757	71643	4930422G04Rik	-1.883	-1.69	-0.931
XR_035302	74629	4930426L09Rik	-0.306	NA	-0.985
NM_134041	104732	4930427A07Rik	-1.892	-1.721	-2.472
XR_035316	67576	4930429B21Rik	-1.118	-1.247	-0.577
NM_175128	68281	4930430F08Rik	-0.116	NA	-2.603
NM_028671	73866	4930432H15Rik	-0.746	0.275	0.272
NM_029045	74666	4930432K21Rik	0.271	1.626	-0.805
NM_001025373	74670	4930432O21Rik	NA	NA	-0.686
XM_976954	75799	4930444P10Rik	1.766	1.616	0.488
XR_034499	74684	4930451G09Rik	-1.407	-1.714	-1.155
NM_028934	74430	4930452B06Rik	-0.13	NA	-1.487
NM_026273	67609	4930453N24Rik	-0.909	0.865	-0.866
NM_024273	76916	4930455C21Rik	-0.662	0.635	-0.893
XR_002327	67640	4930465K10Rik	-0.215	0.393	-1.011
NM_175675	74919	4930471M23Rik	0.248	NA	-1.027
NM_001081012	320226	4930473A06Rik	-1.184	-0.526	-0.488
NM_175213	75033	4930486G11Rik	0.45	0.458	-0.937
NM_172967	269033	4930503L19Rik	-0.695	-0.028	-0.762
NM_133858	75007	4930504E06Rik	-0.576	-0.175	-1.344
XM_001481269	74694	4930505D03Rik	0.309	-0.287	-1.033
XM_973308	75056	4930505N22Rik	-0.563	-0.455	-0.984
NM_175172	71653	4930506M07Rik	0.655	-0.025	-0.631
NM_030025	78016	4930511H11Rik	0.459	1.169	0.445
NM_029070	74720	4930511J11Rik	0.843	1.322	-0.465
XR_035131	67642	4930515G01Rik	-1.518	-0.856	-1.784
NM_207204	78177	4930519N13Rik	-0.503	-1.284	-1.481
NM_026262	67592	4930524B15Rik	1.452	1.194	0.103
XM_001474066	75129	4930524J08Rik	-1.406	-2.115	-1.813
XM_001475132	78185	4930524L23Rik	-1.931	NA	-0.04
NM_029455	75823	4930525F21Rik	-0.221	-0.445	-1.691
NM_199023	277496	4930526D03Rik	1.724	-0.371	2.289
XM_982795	75164	4930527J03Rik	0.529	0.264	-0.983
XM_001474525	67735	4930528A17Rik	-1.897	NA	-1.567
NM_175280	78774	4930529M08Rik	-1.073	NA	-0.714
XM_001477143	75299	4930547M16Rik	-0.002	-0.721	0.018
NM_029249	75317	4930547N16Rik	-1.058	-0.685	-1.75
NM_030189	78806	4930555I21Rik	-0.913	-0.771	-1.259
NM_177616	216516	4930562D19Rik	-0.348	NA	-2.99
XM_618902	75304	4930563E22Rik	-0.605	-1.424	-1.778
NM_026353	67739	4930570C03Rik	1.182	0.084	-0.77
XM_884900	78217	4930571C24Rik	1.599	0.982	3.099
NM_198607	223626	4930572J05Rik	0.121	0.305	-1.071
NM_001081057	104859	4930573I19Rik	-0.431	-0.105	-0.894
NM_001077684	75051	4930578N16Rik	-0.305	1.233	-1.709
NM_178629	75847	4930579E17Rik	0.311	0.759	-1.388
NM_026358	67749	4930583H14Rik	0.318	1.244	-0.68
NM_001081428	75906	4930589M24Rik	1.285	1.192	-0.759
XR_035095	654799	4930594M22Rik	-1.037	-0.721	-1.687
XM_989547	75373	4930597O21Rik	0.48	0.764	-0.757
XR_002348	75379	4930599N23Rik	1.194	1.265	-0.744
NM_025739	66743	4931406I20Rik	-0.966	-0.307	-1.429
NM_027627	70967	4931408A02Rik	0.389	0.293	-0.485
NM_028890	74359	4931414P19Rik	-0.255	NA	-2.553
NM_027633	70979	4931417G12Rik	0.405	NA	-2.701
NM_028888	74356	4931428F04Rik	-0.652	-0.721	-2.362
NM_030231	78933	4931433A01Rik	0.09	NA	-1.815
XR_035178	71004	4931440P22Rik	-1.332	0.327	-1.212
NM_198614	237397	4932409I22Rik	0.92	1.122	0.379
NM_177230	320696	4932413O14Rik	1.153	1.304	-0.382
NM_028898	74370	4932417H02Rik	-0.743	NA	-1.841
NM_001033321	234740	4932417I16Rik	-1.216	-0.96	-1.532
XM_001473799	74366	4932422M17Rik	-1.449	-1.928	-1.481
NM_144535	74385	4932432K03Rik	-0.762	-1.472	-1.749
XM_975194	229227	4932438A13Rik	0.083	-0.223	-1.706
NM_178935	353170	4932441K18Rik	-1.889	-0.678	-0.089
NM_024203	67544	4932442K08Rik	0.085	NA	-2.348
NM_177801	328019	4933400C05Rik	1.111	0.489	-1.497
NM_153794	108654	4933403F05Rik	-0.832	0.088	-0.37
NM_028908	74393	4933403G14Rik	0.871	1.187	0.306
NM_028944	74443	4933406E20Rik	0.63	0.315	-0.441
NM_001081101	71101	4933407H18Rik	-0.29	-0.26	-1.147
NM_025745	66753	4933407N01Rik	-0.312	-0.615	-0.192
NM_177880	330228	4933411G11Rik	0.666	NA	-0.756
XM_001480761	74445	4933412A08Rik	0.28	-0.116	-1.108
NM_025746	66755	4933415F23Rik	1.537	1.979	5.596
NR_003651	619332	4933416C03Rik	1.247	0.62	3.99
XM_001471750	74463	4933417E01Rik	1.7	1.55	-1.152
NM_027694	71146	4933417O08Rik	0.753	0.83	-0.135
NM_001039488	321000	4933421E11Rik	-1.42	-1.132	-1.892
NM_138757	71177	4933424B01Rik	-1.201	NA	-0.89
NM_178682	217684	4933426M11Rik	-0.881	0.323	-1.247
NM_028963	74477	4933427D14Rik	-0.545	-0.901	-1.622
XR_035306	66769	4933427E11Rik	-0.567	NA	-1.714
XM_133717	74466	4933427G17Rik	-0.871	-1.622	-1.583
NM_025755	66768	4933428G09Rik	-0.56	NA	-1.243
NM_177607	214106	4933430I17Rik	-1.309	-1.845	-2.416
XM_001479490	75729	4933432B09Rik	-0.969	0.086	-1.951
XM_130141	74472	4933433C11Rik	-0.409	-0.051	-2.033
NM_183139	194908	4933433K01Rik	0.979	0.695	-1.211
NM_178613	66787	4933433P14Rik	-1.339	-1.275	-1.185
NM_027500	99650	4933434E20Rik	-2.245	-0.749	-0.274
NM_027728	71233	4933434I06Rik	-1.199	-0.653	-1.853
XM_988922	71296	4933436C20Rik	-0.486	-0.463	-1.978
NM_025757	66771	4933439F18Rik	-0.954	-0.372	0.12
NM_194335	71254	4933440H19Rik	-0.219	0.493	-2.076
XM_986054	74471	4933440N22Rik	-1.876	-2.229	-1.499
NM_198642	271221	5031414D18Rik	0.837	1.378	-2.114
NM_001033273	223739	5031439G07Rik	-0.042	0.565	-0.766
NM_138654	192136	5033411D12Rik	-1.582	-0.917	-1.41
NM_026362	67759	5033414D02Rik	0.378	NA	-1.805
NM_001003948	98496	5033414K04Rik	0.244	NA	-2.264
XM_001474547	76000	5033430I15Rik	-0.322	0.159	-1.729
NM_029485	71242	5133400G04Rik	-0.733	-1.421	-1.735
NM_029409	75734	5230400G24Rik	-0.138	-0.093	-1.119
XM_992800	68190	5330426P16Rik	-0.123	0.746	-1.871
XM_904586	108832	5430405G05Rik	0.257	0.759	-0.114
NM_144883	227545	5430407P10Rik	0.765	0.502	-0.417
XM_001480495	71331	5430411C19Rik	-1.102	-0.133	-1.018
NM_028666	73847	5430432M24Rik	1.266	1.072	3.376
NM_028974	74492	5430433E21Rik	1.634	1.517	0.98
XM_283765	319909	5430433G21Rik	-0.604	-0.247	-0.804
NM_026636	68251	5430437P03Rik	-0.344	-0.369	-1.939
NM_144877	71449	5630401D24Rik	-0.409	-1.695	-2.285
NM_025670	66626	5730403B10Rik	-0.374	-0.309	-2.099
NM_172738	232853	5730403M16Rik	-0.441	-1.078	0.046
XM_283936	66625	5730406M06Rik	-1.897	NA	-1.567
NM_001013755	230757	5730409E04Rik	0.729	0.475	-0.789
NM_027446	70511	5730409G15Rik	-0.521	-0.367	-0.135
NM_178765	319613	5730410E15Rik	0.82	NA	-0.169
NM_025666	66622	5730410I19Rik	-1.722	-2.084	-1.71
NM_029081	74741	5730419I09Rik	-0.901	-1.003	-1.488
NM_021552	59050	5730427N09Rik	-1.868	-2.693	-1.108
NM_183288	70559	5730442P18Rik	-0.157	-0.521	-1.24
NM_146096	226016	5730446C15Rik	-1.732	-2.084	-1.17
NM_025677	66637	5730449L18Rik	-0.499	-1.087	-0.583
NM_172302	269061	5730453I16Rik	-1.782	0.24	-0.762
NM_001081075	70567	5730455O13Rik	-1.153	NA	-1.904
NM_027472	70591	5730455P16Rik	-0.11	0.187	-0.553
NM_027464	70564	5730469M10Rik	1.056	1.189	-0.962
NM_025679	66641	5730470L24Rik	0.334	0.214	-0.538
NM_175392	108958	5730472N09Rik	-0.711	-0.322	-1.233
NM_001004361	66648	5730494M16Rik	-0.748	NA	0.105
NM_027478	70612	5730494N06Rik	-1.073	-0.531	-2.735
NM_001033157	236366	5730507C01Rik	NA	NA	-2.135
XR_035404	70626	5730522E02Rik	-0.258	-1.247	-2.094
NM_028137	66665	5730528L13Rik	-0.811	0.174	-1.603
NM_026635	68250	5730536A07Rik	-0.162	0.979	0.952
NM_026153	67434	5730557B15Rik	-0.145	0.12	-1.683
NM_028872	67313	5730559C18Rik	-0.426	1.011	-1.411
NM_175110	66662	5730577I03Rik	-0.502	NA	-2.313
NM_029835	77011	5730590G19Rik	-2.045	-2.018	-1.94
NM_172543	215512	5730593F17Rik	-1.573	-1.537	-1.524
NM_146091	109168	5730596K20Rik	-0.454	-0.48	-1.864
XM_001475072	77519	5730601F06Rik	-1.398	-0.349	-2.079
NM_174847	207781	5830404H04Rik	-0.059	-0.502	-1.578
NM_029086	74753	5830415F09Rik	-1.687	-1.812	-2.304
NM_001042501	68152	5830415L20Rik	-0.961	-0.852	-2.346
NM_176976	319675	5830418K08Rik	-0.667	-0.739	-0.821
NM_175232	76061	5830427D03Rik	-1.082	-0.326	-0.569
NM_026368	67770	5830433M19Rik	-0.993	NA	-1.933
NM_172661	227723	5830434P21Rik	-1.47	NA	-1.537
XM_001477043	76100	5830454E08Rik	0.055	-0.241	-1.097
NM_145412	214987	5830457O10Rik	-2.03	-1.556	-1.008
NM_198029	241639	5830467P10Rik	0.63	NA	-2.062
NM_029512	76080	5830472M02Rik	0.138	-0.27	-1.893
NM_197981	72440	5930416I19Rik	-1.867	NA	-1.453
NM_029862	381356	5930434B04Rik	-0.194	-0.031	-1.626
NM_177854	329641	6030405A18Rik	0.044	-0.215	-0.618
NM_001015099	217558	6030408C04Rik	-1.978	-3.021	-0.873
NM_176921	319477	6030419C18Rik	0.126	0.685	-1.112
NM_001081225	226151	6030443O07Rik	-1.52	-1.787	-1.968
XR_035334	320133	6030445D17Rik	-0.943	0.441	-1.726
NM_178801	338363	6030446N20Rik	0.764	1.101	-0.58
NM_029998	77877	6030458C11Rik	-1.317	-0.641	-1.667
XM_904251	214585	6030465E24Rik	-0.337	0.558	-0.157
NM_177359	240064	6030490I01Rik	-0.42	0.194	-0.615
NM_175234	76132	6230409E13Rik	0.344	0.45	-1.299
NM_173400	230376	6230416J20Rik	-1.599	NA	-2.115
NM_026597	68176	6230427J02Rik	-0.701	1.406	-1.37
NM_134022	103712	6330403K07Rik	0.923	0.595	-0.89
XM_917516	70715	6330405D24Rik	0.117	0.087	-1.055
NM_023423	68050	6330407G11Rik	-0.998	-1.538	-0.57
NM_026138	67412	6330407J23Rik	-0.919	-0.016	-1.612
NM_177312	321008	6330408A02Rik	-1.743	-0.761	-1.14
NM_025697	66674	6330409N04Rik	-0.244	-1.102	-2.094
NM_144905	230279	6330416G13Rik	0.066	NA	-1.245
XM_355952	74004	6330417G02Rik	0.888	0.116	-0.819
NM_172859	241688	6330439K17Rik	-0.873	-0.856	-1.387
NM_178745	268567	6330442E10Rik	-0.248	-0.563	-0.876
NM_001080381	193385	6330500D04Rik	0.704	1.165	-3.098
NM_029528	76156	6330503C03Rik	-0.891	-0.653	-1.767
NM_182995	101565	6330503K22Rik	-0.196	0.131	-2.385
NM_177265	320802	6330512M04Rik	1.041	1.445	-0.845
NM_183152	216166	6330514A18Rik	0.456	0.538	0.044
NM_001034059	434778	6330534C20Rik	0.519	1.044	0.507
NM_029532	76167	6330548G22Rik	-1.667	-1.465	-2.016
NR_003619	229613	6330549D23Rik	-2.159	NA	-1.202
NM_153563	229707	6330569M22Rik	-0.998	-1.819	-1.354
NM_026377	67788	6330577E15Rik	-0.612	-0.134	-0.706
NM_198006	76178	6330578E17Rik	-0.992	-0.846	-1.049
NM_177013	319832	6332401O19Rik	-0.465	-0.516	-1.045
XM_925521	78068	6430503K07Rik	0.259	0.971	-1.356
NM_029784	76886	6430514L14Rik	-0.124	-0.62	-1.956
NM_207583	240843	6430517E21Rik	0.528	NA	-1.295
NM_001033383	319748	6430526N21Rik	-2.443	-1.463	-1.982
NM_145836	238330	6430527G18Rik	-0.927	-0.838	-1.624
NM_001033465	381933	6430531B16Rik	0.717	0.236	-1.309
NM_178689	226265	6430537H07Rik	-0.786	-0.439	-1.329
NM_172286	234797	6430548M08Rik	0.312	0.424	-1.994
NM_175486	235599	6430571L13Rik	-0.133	NA	-1.27
NM_176952	319582	6430573F11Rik	-0.182	2.335	-2.023
XR_002321	76222	6430590I03Rik	-0.463	-1.587	-1.614
NM_175521	243300	6430598A04Rik	-1.04	-1.358	-1.184
NM_175560	269997	6430604K15Rik	-1.024	NA	-3.182
XM_904972	76237	6430628N08Rik	0.611	0.272	-0.609
XR_001563	230235	6430704M03Rik	0.275	-0.536	-0.447
NM_029545	328092	6530401N04Rik	0.6	0.515	-0.534
NM_026382	67797	6530403A03Rik	-1.389	-2.073	-2.003
XM_987873	76224	6530409C15Rik	0.38	-0.328	-1.576
NM_175398	109050	6530418L21Rik	-0.256	-0.082	-2.008
NM_172774	235610	6620401K05Rik	-1.438	-1.81	-2.058
NM_133937	101314	6720456B07Rik	-0.533	-1.148	-2.162
NM_172600	218989	6720456H20Rik	-1.082	-0.018	-1.078
NM_177374	328162	6720458F09Rik	-0.631	-1.544	-2.027
NM_144526	109212	6720460F02Rik	-0.852	-0.329	-1.667
NM_175265	77744	6720463M24Rik	-1.496	-2.761	-0.676
NM_026558	68099	6720467C03Rik	0.403	0.151	-0.687
NM_183224	329731	7530404M11Rik	0.141	0.667	-1.495
NM_178670	212163	8030462N17Rik	-0.769	0.352	-0.566
XM_001000772	382231	8030474K03Rik	1.523	NA	4.717
NM_028984	74528	8430406I07Rik	-1.37	-2.523	-1.34
NM_173737	232210	8430410A17Rik	-0.292	0.635	-0.766
NM_028980	74521	8430415E04Rik	-0.044	0.263	-0.997
NM_028982	74525	8430419L09Rik	0.886	0.249	-1.947
XR_031364	71523	8430429K09Rik	-2.181	NA	-2.302
XM_001472309	71524	8430432A02Rik	-0.369	-0.333	-1.427
NM_177793	327747	9030224M15Rik	0.615	0.095	-0.942
XM_984736	71544	9030420J04Rik	-0.809	0.214	-0.78
NM_133733	71566	9030425E11Rik	-0.276	NA	-1.433
NM_027829	71564	9030607L17Rik	-1.251	-0.614	-1.219
NM_027828	104943	9030611O19Rik	0.641	0.687	-1.219
XR_035363	74530	9030612E09Rik	-0.635	NA	-2.08
NM_172458	208292	9030612M13Rik	-0.973	0.647	-0.141
NM_027815	71517	9030624J02Rik	-2.549	-0.84	-2.785
NM_172488	210808	9030625A04Rik	0.019	NA	0.449
NM_026667	68303	9130005N14Rik	0.134	0.356	0.241
NM_172396	66818	9130011J15Rik	-1.716	-0.547	-1.637
NM_177001	100043133	9130023H24Rik	-1.86	-2.19	-2.222
NM_001034895	103406	9130206N08Rik	0.719	0.26	-0.382
NM_145562	231440	9130213B05Rik	0.554	0.321	-0.502
NM_027143	219094	9130227C08Rik	-0.615	-1.709	-1.62
NM_029418	75758	9130401M01Rik	-0.35	-0.706	-2.314
NM_028993	74549	9130404D08Rik	-1.073	-1.563	-1.436
NM_146119	227737	9130404D14Rik	-0.878	NA	-1.929
NM_199017	234912	9230110C19Rik	-0.358	-1.88	-1.856
XM_488540	338350	9330129D05Rik	-0.414	NA	-1.098
XR_035199	442799	9330154J02Rik	1.13	0.561	0.578
NM_172706	231014	9330182L06Rik	-0.413	-0.738	-0.972
NM_145557	230996	9430015G10Rik	-1.429	-1.306	-1.398
NM_026566	68118	9430023L20Rik	-1.32	NA	-2.02
XM_925223	77252	9430038I01Rik	-0.858	-1.537	-1.89
NM_213727	211383	9430069J07Rik	-0.264	0.582	-1.2
XR_035224	320321	9430077A04Rik	0.949	1.175	0.303
XR_035208	619307	9430078G10Rik	-1.033	-2.087	-1.243
NM_001033813	619310	9530015I07Rik	1.613	1.322	3.719
XR_035186	78611	9530048O09Rik	-1.176	NA	-2.013
NM_026633	68241	9530058B02Rik	-0.709	-0.149	-1.446
NM_172524	214112	9530066K23Rik	1.254	0.882	-0.601
NM_153117	213673	9530068E07Rik	-0.674	NA	-2.445
NM_026739	68283	9530077C05Rik	0.242	NA	-1.797
NM_001081651	242681	9530096D07Rik	0.445	-0.277	-1.33
XR_035375	381155	9630014M24Rik	-2.281	NA	-2.383
NM_021416	58227	9630031F12Rik	0.042	0.736	-1.052
NM_177003	319801	9630033F20Rik	-0.894	-1.037	-2.739
NM_001081161	269233	9630050M13Rik	-0.293	0.105	-0.618
NM_146105	226744	9630058J23Rik	-1.163	1.077	-0.173
NM_030728	80982	9930013L23Rik	0.976	0.838	-0.499
XR_035245	320469	9930014A18Rik	-0.717	-0.666	-1.351
NM_175682	319259	9930021D14Rik	-1.498	-0.539	-1.47
NM_177573	194268	9930104L06Rik	-2.468	NA	-2.96
NM_026637	68252	A030007L17Rik	0.382	0.283	-2.598
NM_181048	319266	A130010J15Rik	-0.956	NA	-1.985
NM_175313	101351	A130022J15Rik	0.683	-1.75	-1.126
NM_172550	216119	A130042E20Rik	-1.261	-1.263	-1.619
NM_175511	241303	A130092J06Rik	-0.181	0.022	-0.676
NM_001033375	319277	A230046K03Rik	-1.472	NA	-1.034
NM_175687	319278	A230050P20Rik	0.294	0.996	-1.109
NM_173785	216792	A230051G13Rik	-0.349	-0.744	-1.163
NM_001081422	665775	A230054D04Rik	-0.628	0.086	-0.716
NM_001033348	241694	A230067G21Rik	-0.809	-0.792	-3.269
NM_001033394	320587	A230069A22Rik	0.147	-0.173	-0.961
XR_030568	232785	A230106D06Rik	0.997	0.56	-1.329
NM_175474	231717	A230106M15Rik	0.579	0.282	1.295
NM_177838	329274	A230106N23Rik	1.188	1.1	0.172
NM_021477	268859	A2bp1	1.389	1.337	0.09
XR_035291	234624	A330008L17Rik	0.439	NA	-1.539
XR_035471	442840	A330017A19Rik	-1.26	-0.591	-1.257
NM_172447	207686	A330021E22Rik	-0.643	NA	-2.94
NM_145555	230822	A330049M08Rik	0.4	0.138	0.299
NM_175287	97159	A430005L14Rik	1.32	0.16	-2.089
NM_183025	243308	A430033K04Rik	-1.411	NA	-1.567
XM_923034	328108	A430041B07Rik	0.439	0.678	-1.736
NM_001114609	227195	A430093A21Rik	-1.383	-0.746	-0.39
NM_001004150	239559	A4galt	-1.071	-0.826	-1.735
NM_177186	320541	A530082C11Rik	-0.988	0.18	-2.099
NM_175437	212167	A530088I07Rik	1.096	0.878	-0.806
NM_001007577	245695	A630018P17Rik	-0.606	NA	-0.497
NM_134134	106894	A630042L21Rik	-0.849	0.158	-0.864
NM_173032	271981	A630047E20Rik	-2.123	-1.658	-2.03
NM_176982	319701	A630050E13Rik	-0.954	0.792	-1.699
NM_145969	211922	A630054L15Rik	-0.765	NA	-2.579
NM_175449	215900	A630077B13Rik	1.429	1.085	-0.406
NM_177394	338371	A730011L01Rik	-0.479	-0.337	-1.989
XR_035313	320952	A730013G03Rik	1.111	0.773	0.924
XR_035181	320411	A730089K16Rik	0.263	0.574	-0.041
XM_001474828	442803	A830005F24Rik	-0.285	-1.428	-1.494
NM_146115	227612	A830007P12Rik	0.901	0.65	-0.231
NM_177173	320492	A830018L16Rik	-0.233	NA	-1.907
XR_035331	268391	A830031A19Rik	-1.653	-0.686	-1.959
NM_177182	320522	A830053O21Rik	1.303	1.543	-1.15
NM_021427	58238	A830059I20Rik	-0.009	0.117	-1.205
NM_001033472	382252	A830080D01Rik	-0.679	-0.245	0.068
NM_175431	207921	A830093I24Rik	0.426	0.432	-1.387
NM_177175	320500	A930001M12Rik	0.863	1.045	-1.043
NM_029870	77128	A930001N09Rik	-1.128	0.009	-1.096
XM_484656	320004	A930002H24Rik	-0.634	-0.366	-1.106
XR_035289	77940	A930004D18Rik	-0.305	-0.751	-0.483
NM_212473	77938	A930008G19Rik	-0.246	0.637	-0.895
XM_920223	319818	A930011G23Rik	-0.244	-2.462	-0.003
XR_035174	414094	A930013B10Rik	NA	NA	-1.793
NM_026546	68073	A930016P21Rik	-1.964	0.115	-1.846
NM_026634	68243	A930018P22Rik	-0.635	-0.31	-1.66
NM_029984	77803	A930021C24Rik	0.681	0.744	-0.624
NM_178762	319513	A930025D01Rik	0.275	-0.284	-2.087
NM_175692	319317	A930034L06Rik	0.377	NA	-2.393
XM_887910	320946	A930035D04Rik	-1.081	NA	-0.237
NM_001039669	320678	A930037G23Rik	0.317	0.187	-1.823
NM_172399	68169	A930038C07Rik	-0.062	0.01	-0.823
NM_178778	320271	A930041I02Rik	-0.25	0.265	-0.009
NM_001013793	433100	AA388235	0.16	0.866	-1.544
NM_145415	215193	AA408296	-0.67	NA	-0.982
NM_001004178	433752	AA415398	-0.213	-0.308	-1.991
NM_001004174	433470	AA467197	1.164	1.456	-1.888
XR_035227	767812	AA474408	-1.515	-1.121	-1.125
NM_201245	26936	AA536749	-0.639	-0.228	0.267
NM_001081118	101471	AA673488	1.375	NA	6.499
NM_172724	231841	AA881470	-1.902	-1.284	-2.299
NM_133954	101985	AA960436	-0.222	0.875	-1.493
NM_153416	223921	Aaas	-1.453	-1.76	-1.44
NM_030210	78894	Aacs	-0.098	-0.2	-1.292
NM_178772	320024	Aadacl1	0.141	0.141	-0.329
NM_001040106	269774	Aak1	-1.171	NA	-1.302
NM_146110	227290	Aamp	-1.87	-1.694	-2.081
NM_175503	239435	Aard	0.834	0.683	-0.923
NM_146217	234734	Aars	-1.494	NA	-2.02
NM_198608	224805	Aars2	0.295	0.323	-1.693
NM_144829	69684	Aarsd1	-0.648	-1.793	-2.893
NM_173765	231326	Aasdh	-1.047	-1.059	-1.463
NM_026276	67618	Aasdhppt	-1.76	-1.759	-1.194
NM_019816	56321	Aatf	-0.422	-1.198	-1.261
NM_007377	11302	Aatk	1.559	0.167	0.127
NM_021418	58229	AB041550	0.489	-0.092	-1.343
NM_001081652	192950	AB182283	1.092	0.814	1.674
NM_172961	268860	Abat	0.037	0.399	-1.889
NM_013454	11303	Abca1	-0.02	0.161	-2.268
NM_007379	11305	Abca2	0.444	1.687	-0.154
NM_001039581	27410	Abca3	0.365	0.673	-1.678
NM_147219	217265	Abca5	-0.486	0.73	-0.54
NM_019552	56199	Abcb10	0.083	0.367	-0.605
NM_011076	18671	Abcb1a	1.527	1.603	-0.382
NM_011075	18669	Abcb1b	0.286	1.192	-1.057
NM_008830	18670	Abcb4	0.841	0.129	-1.723
NM_009592	11306	Abcb7	-1.022	NA	-0.193
NM_019875	56325	Abcb9	0.173	-0.136	-1.544
NM_008576	17250	Abcc1	-0.425	-0.745	-1.556
NM_145140	224814	Abcc10	-0.814	0.444	-1.79
NM_001033336	239273	Abcc4	-0.907	-0.902	-1.491
NM_176839	27416	Abcc5	-0.824	-1.379	-2.07
NM_018795	27421	Abcc6	1.219	0.593	-1.839
NM_011510	20927	Abcc8	1.072	0.222	-0.668
NM_007435	11666	Abcd1	-0.863	-0.372	-0.475
NM_008991	19299	Abcd3	-1.415	NA	-2.573
NM_008992	19300	Abcd4	-0.868	NA	-1.035
NM_015751	24015	Abce1	-2.574	NA	-1.548
NM_013853	27407	Abcf2	-0.881	-0.064	-0.329
NM_013852	27406	Abcf3	-1.457	-2.872	-2.492
NM_138955	192663	Abcg4	1.18	1.151	-1.384
NM_021304	57742	Abhd1	-0.145	NA	-2.621
NM_172511	213012	Abhd10	-0.278	-0.32	0.002
NM_145215	68758	Abhd11	-2.199	-2.869	-1.538
NM_024465	76192	Abhd12	-0.686	-0.609	-0.887
NM_145919	68644	Abhd14a	0.194	NA	-0.473
NM_029631	76491	Abhd14b	0.498	NA	0.741
NM_018811	54608	Abhd2	-0.721	NA	-0.885
NM_134130	106861	Abhd3	0.114	0.177	-1.524
NM_026179	67469	Abhd5	0.237	0.206	-1.827
NM_025341	66082	Abhd6	0.076	-1.394	-1.637
NM_001001804	384214	Abhd7	-0.081	-0.001	-1.007
NM_022419	64296	Abhd8	0.885	0.81	-0.837
NM_001033163	71932	Abhd9	1.091	0.739	-1.705
NM_001077193	11308	Abi1	-1.664	NA	-1.718
NM_198127	329165	Abi2	-0.719	-0.314	-1.054
NM_009594	11350	Abl1	-0.868	-0.301	-1.217
NM_009595	11352	Abl2	-0.731	0.867	-1.676
NM_177678	231148	Ablim2	-0.354	-0.029	-1.133
NM_198649	319713	Ablim3	-0.095	0.217	-0.129
NM_013924	30946	Abt1	-1.95	-3.063	-1.734
NM_030251	80283	Abtb1	-1.354	-1.666	-0.91
NM_178890	99382	Abtb2	-0.363	-0.654	-1.029
NM_130864	113868	Acaa1a	0	NA	-1.183
NM_146230	235674	Acaa1b	0.624	0.434	-1.124
NM_177470	52538	Acaa2	-1.077	-0.773	-1.037
NM_133360	107476	Acaca	-0.71	NA	-0.706
NM_028037	71985	Acad10	-1.758	NA	-0.518
NM_025862	66948	Acad8	-0.961	-0.342	-2.115
NM_172678	229211	Acad9	0.034	0.392	-1.779
NM_007381	11363	Acadl	-0.426	-0.319	-0.153
NM_007382	11364	Acadm	-0.818	0.54	-0.739
NM_007383	11409	Acads	0.252	0.479	-1.375
NM_025826	66885	Acadsb	-0.915	-1.912	-1.182
NM_007424	11595	Acan	0.315	-0.111	-1.662
NM_144784	110446	Acat1	1.489	1.43	0.045
NM_009338	110460	Acat2	-1.44	-1.791	-1.895
NM_133225	170760	Acbd3	-0.577	-0.519	-0.681
NM_025988	67131	Acbd4	-0.738	NA	-2.058
NM_028793	74159	Acbd5	-1.059	-0.778	-2.183
NM_028250	72482	Acbd6	-0.046	-0.065	-1.283
NM_007384	11418	Accn1	-0.142	-0.407	-0.908
NM_009597	11419	Accn2	0.734	1.076	-0.485
NM_183022	241118	Accn4	1.508	1.458	1.004
NM_001012638	497652	Acd	-0.994	-1.947	-2.664
NM_207624	11421	Ace	0.427	0.164	-1.045
NM_009599	11423	Ache	0.391	-0.35	-2.029
NM_134037	104112	Acly	-1.609	-0.787	-1.882
NM_001077713	71238	Acn9	-0.528	-1.007	-1.953
NM_007386	11428	Aco1	-0.749	-0.347	-1.736
NM_080633	11429	Aco2	-2.895	-2.728	-1.939
NM_012006	26897	Acot1	0.431	0.474	-3.386
NM_028790	74156	Acot12	1.857	1.605	1.405
NM_134188	171210	Acot2	0.315	-0.013	-0.656
NM_134246	171281	Acot3	1.008	0.95	0.116
NM_134247	171282	Acot4	1.468	1.302	-0.352
NM_145444	217698	Acot5	1.401	1.804	-1.298
NM_172580	217700	Acot6	0.963	1.242	0.225
NM_133348	70025	Acot7	-0.367	-0.731	-1.621
NM_133240	170789	Acot8	-1.658	NA	-2.374
NM_019736	56360	Acot9	-1.262	NA	0.228
NM_015729	11430	Acox1	-0.483	-0.083	-1.768
NM_021330	11431	Acp1	-0.751	-0.473	0.722
NM_007387	11432	Acp2	-1.234	-1.043	-2.305
NM_019800	66659	Acp6	-1.409	-0.669	-1.894
NM_153420	235534	Acpl2	-0.03	0.191	-1.038
NM_153807	264895	Acsf2	0.513	0.541	-2.177
NM_144932	257633	Acsf3	0.305	-0.077	-0.751
NM_007981	14081	Acsl1	-0.31	NA	-1.269
NM_001033606	74205	Acsl3	-0.876	-0.511	-0.948
NM_001033600	50790	Acsl4	-1.216	-1.468	-0.117
NM_001033597	216739	Acsl6	-0.036	-0.223	-0.197
NM_080575	68738	Acss1	0.592	0.154	-1.698
NM_019811	60525	Acss2	-0.292	0.443	-1.457
NM_009606	11459	Acta1	0.948	1.189	0.343
NM_007393	11461	Actb	-1.645	-1.27	-0.579
NM_009609	11465	Actg1	0.338	0.609	0.038
NM_019673	56456	Actl6a	-1.42	-1.598	-0.96
NM_031404	83766	Actl6b	0.849	NA	-2.27
NM_025271	11471	Actl7b	0.949	0.091	5.728
NM_134156	109711	Actn1	-1.299	-1.296	-0.728
NM_013456	11474	Actn3	-2.429	NA	-3.753
NM_021895	60595	Actn4	-0.918	-1.205	-1.897
NM_019785	56444	Actr10	-0.508	-0.569	-0.787
NM_016860	54130	Actr1a	-1.47	-1.177	-2.131
NM_146107	226977	Actr1b	-0.828	-0.783	-1.638
NM_146243	66713	Actr2	-1.26	-0.555	-0.333
NM_023735	74117	Actr3	-0.552	-0.327	0.939
NM_001004365	242894	Actr3b	-1.361	-1.279	-1.561
NM_175419	109275	Actr5	0.134	0.253	-1.517
NM_025914	67019	Actr6	-1.503	-2.022	-1.676
NM_027493	56249	Actr8	-0.39	-0.78	-1.632
NM_007395	11479	Acvr1b	-0.329	NA	-1.37
NM_007396	11480	Acvr2a	-0.688	NA	-2.109
NM_007397	11481	Acvr2b	-1.004	-1.564	-1.161
NM_025421	66204	Acyp1	-1.57	-1.164	-1.81
NM_029344	75572	Acyp2	0.051	-0.713	-1.977
NM_007398	11486	Ada	0.897	1.152	-0.723
NM_009350	21744	Adad1	1.383	0.817	0.618
NM_029475	75894	Adal	-0.272	0.189	-0.802
NM_007399	11487	Adam10	-0.739	-0.873	-0.754
NM_009613	11488	Adam11	0.333	-0.536	-0.242
NM_007400	11489	Adam12	0.398	0.366	-0.038
NM_001037722	11490	Adam15	-0.463	-0.572	-1.291
NM_009615	11491	Adam17	-1.882	NA	-2.164
NM_009616	11492	Adam19	-0.917	-0.853	-1.699
NM_001007221	11496	Adam22	0.682	0.562	-0.519
NM_011780	23792	Adam23	-0.661	-0.042	-0.933
NM_033615	110751	Adam33	1.698	1.883	1.022
NM_007404	11502	Adam9	-1.106	-1.737	-1.084
NM_009621	11504	Adamts1	0.408	0.33	-0.67
NM_172619	224697	Adamts10	0.178	0.676	-1.677
NM_001081127	237360	Adamts14	0.381	0.114	-0.769
NM_001024139	235130	Adamts15	0.07	0.01	-2.347
NM_001033877	233332	Adamts17	0.067	-0.442	-1
NM_172466	208936	Adamts18	0.321	-0.176	-1.292
NM_175506	240322	Adamts19	0.09	0.485	-1.306
NM_175643	216725	Adamts2	-0.033	0.118	-1.577
NM_177431	223838	Adamts20	1.163	1.113	0.068
NM_172845	240913	Adamts4	-1.209	NA	-3.256
NM_011782	23794	Adamts5	1.076	0.917	-0.523
NM_001003911	108153	Adamts7	-0.643	-1.422	-1.614
NM_013906	30806	Adamts8	-0.294	-0.338	-0.91
NM_175314	101401	Adamts9	-0.556	NA	-1.317
NM_144899	229595	Adamtsl4	0.907	0.762	-0.385
NM_025629	66548	Adamtsl5	0.978	0.836	-0.204
NM_001038587	56417	Adar	-0.327	-0.161	-1.778
NM_001024837	110532	Adarb1	-0.204	NA	-0.645
NM_013925	30947	Adat1	-0.223	-0.196	-1.65
NM_025748	66757	Adat2	-0.664	-1.243	-1.69
NM_172875	242669	Adc	-0.616	-1.063	-1.416
NM_028105	72113	Adck1	0.073	NA	-0.812
NM_178873	57869	Adck2	0.265	0.057	-0.262
NM_172960	268822	Adck5	-0.983	-0.503	-1.864
NM_009622	432530	Adcy1	0.504	0.537	-1.393
NM_153534	210044	Adcy2	0.467	-0.314	-1.273
NM_138305	104111	Adcy3	0.615	0.122	-0.14
NM_001012765	224129	Adcy5	0.961	1.12	-0.205
NM_007406	11513	Adcy7	1.006	0.889	-0.464
NM_009623	11514	Adcy8	-0.359	-0.262	-1.416
NM_009624	11515	Adcy9	-0.884	-0.27	-1.628
NM_009625	11516	Adcyap1	1.185	1.834	-1.493
NM_001025372	11517	Adcyap1r1	0.751	0.729	0.273
NM_013457	11518	Add1	-1.14	-1.379	-1.763
NM_013758	27360	Add3	-1.586	-2.379	-1.908
NM_007410	11532	Adh5	-1.546	-1.775	-1.9
NM_175236	76187	Adhfe1	-2.932	NA	-2.226
NM_134052	104923	Adi1	-0.639	-0.847	-2.392
NM_028320	72674	Adipor1	-0.766	-0.463	-1.166
NM_134079	11534	Adk	-1.698	-0.419	-1.72
NM_009628	11538	Adnp	-1.737	-1.352	-1.615
NM_175028	240442	Adnp2	-1.189	-1.363	-1.511
NM_001005419	211488	Ado	-0.346	-1.238	-1.064
NM_001008533	11539	Adora1	0.496	0.555	0.049
NM_007413	11541	Adora2b	-0.548	-0.544	-1.684
NM_028121	72141	Adpgk	-1.177	-2.872	-1.8
NM_007414	11544	Adprh	-0.171	-0.759	-1.046
NM_133883	100206	Adprhl2	-0.167	-1.566	-1.888
NM_007416	11548	Adra1b	1.079	0.688	-0.777
NM_013460	11550	Adra1d	0.675	0.951	-0.489
NM_007417	11551	Adra2a	1.142	1.366	-0.902
NM_009633	11552	Adra2b	-0.14	-0.709	-1.79
NM_007418	11553	Adra2c	0.95	1.016	-0.803
NM_007419	11554	Adrb1	0.734	0.674	-1.639
NM_007420	11555	Adrb2	0.985	1.066	-0.729
NM_013462	11556	Adrb3	-0.23	-0.439	-1.952
NM_130863	110355	Adrbk1	-0.544	0.208	-1.074
NM_019822	56436	Adrm1	-0.601	NA	-0.425
NM_009634	11564	Adsl	-0.546	1.252	-0.89
NM_007422	11566	Adss	-1.466	-1.214	-1.268
NM_007421	11565	Adssl1	0.976	0.76	-0.954
NM_009636	11568	Aebp1	1.254	0.847	-0.608
NM_153509	209743	AF529169	1.538	0.375	0.925
NM_027373	70292	Afap1	-0.065	-0.513	-1.279
NM_178928	106877	Afap1l1	1.274	1.392	0.328
NM_146102	226250	Afap1l2	0.533	-0.179	1.275
NM_133919	17355	Aff1	-1.219	-2.206	-1.927
NM_008032	14266	Aff2	0.352	-0.028	0.641
NM_010678	16764	Aff3	-0.378	-0.398	-0.586
NM_033565	93736	Aff4	0.528	0.246	-0.31
NM_054070	114896	Afg3l1	-1.584	-1.139	-2.068
NM_027130	69597	Afg3l2	-0.627	0.151	-1.421
NM_181411	216549	Aftph	-1.996	0.934	-1.577
NM_178755	271813	Agbl2	0.936	0.836	-0.106
NM_178630	76223	Agbl3	0.709	NA	-1.828
NM_174849	231093	Agbl5	-1.101	-0.693	-2.113
NM_025630	66549	Aggf1	-0.699	NA	-1.226
NM_023538	69923	Agk	-0.656	0.781	-1.54
NM_018862	55979	Agpat1	-0.751	-0.634	0.663
NM_026212	67512	Agpat2	-0.732	-0.268	-0.299
NM_053014	28169	Agpat3	NA	NA	NA
NM_026792	52123	Agpat5	-1.328	-1.606	-1.654
NM_018743	102247	Agpat6	-1.325	-1.275	-1.949
NM_207206	99010	Agpat7	-0.932	NA	-1.956
NM_172715	231510	Agpat9	0.179	NA	-2.374
NM_172666	228061	Agps	-1.115	-1.533	-0.427
NM_007427	11604	Agrp	0.157	-0.315	-1.952
NM_001048008	67269	Agtpbp1	0.414	0.839	-0.777
NM_009642	11610	Agtrap	-0.535	-0.148	-0.783
NM_028398	72947	Agxt2l2	-0.625	NA	-2.474
NM_026375	226747	Ahctf1	-1.186	-0.226	-0.984
NM_016661	269378	Ahcy	-0.883	NA	-1.787
NM_145542	229709	Ahcyl1	-0.306	-0.452	-1.86
NM_021414	74340	Ahcyl2	-1.109	0.745	-2.105
NM_146155	230793	Ahdc1	-1.364	-1.135	-1.003
NM_026203	52906	Ahi1	-0.531	0.248	0.413
NM_001033476	382643	Ahnak2	0.61	0.643	-1.34
NM_013464	11622	Ahr	-0.551	0.907	-1.693
NM_009644	11624	Ahrr	0.808	0.721	0.487
NM_146036	217737	Ahsa1	-2.494	-1.537	-1.734
NM_172391	268390	Ahsa2	-0.534	1.013	-1.872
NM_172923	244886	AI118078	-0.476	0.191	0.122
NM_172381	230249	AI314180	0.056	0.718	-0.982
NM_207219	106821	AI314976	-2.569	-1.632	-1.815
NM_001012667	102032	AI316807	-0.625	0.584	-2.114
NM_144821	215929	AI317395	0.968	1.213	-0.515
NM_001002895	106672	AI413582	0.23	-0.105	-1.977
NM_134044	104799	AI413782	-4.51	NA	-3.012
NM_001033210	102502	AI427122	0.417	0.244	0.257
NM_001045553	234362	AI449175	-1.023	-0.471	-1.98
NM_145505	226252	AI450540	-1.899	NA	-1.603
NM_001085515	329828	AI464131	1.709	1.388	0.211
NM_198626	268880	AI480653	-0.072	-0.164	-0.893
NM_001004147	237730	AI595406	1.085	1.154	-0.556
NM_001013028	103266	AI597468	-2.707	-2.35	-2.274
NM_133818	98404	AI597479	-1.534	NA	-1.325
NM_198860	192734	AI646023	0.743	0.851	-0.531
NM_145489	224833	AI661453	-1.18	NA	-0.997
NM_178926	106639	AI662250	-1.678	-1.082	-1.825
XM_919865	107239	AI790298	0.101	0.251	-2.165
NM_177716	239650	AI836003	1.171	0.336	1.363
NM_134149	107242	AI837181	-1.268	-2.082	-1.292
NM_213729	103844	AI842396	-1.205	-0.297	-2.05
NM_001033139	68229	AI846148	-1.309	-1.494	-1.477
NM_177869	330050	AI847670	-1.304	0.083	-1.724
XM_001479494	226551	AI848100	-2.421	-1.86	-1.423
NM_182807	268354	AI851790	0.239	0.465	-0.607
XR_035189	243373	AI854703	1.564	0.909	0.417
NM_178898	101197	AI894139	-0.026	-0.745	-2.174
NM_001081240	102182	AI931714	0.727	0.861	-0.087
NM_012019	26926	Aifm1	-1.536	NA	-0.226
NM_001039194	71361	Aifm2	1.283	0.954	-1.256
NM_025446	66253	Aig1	0.462	0.911	-0.885
XM_915853	230806	Aim1l	-0.714	-0.894	-3.312
NM_016666	11632	Aip	-0.352	0.158	-1.666
NM_009646	11634	Aire	0.688	0.764	-2.25
NM_001099299	230959	Ajap1	0.83	1.193	-0.729
NM_001029876	382038	AK122209	-1.544	NA	-1.664
NM_199028	331623	AK122525	-2.07	1.614	-0.956
NM_001045524	234915	AK129341	-0.433	NA	-0.476
NM_001033966	11637	Ak2	-0.575	-0.792	-1.967
NM_021299	56248	Ak3	0.222	0.76	-0.631
NM_009647	11639	Ak3l1	-0.014	0.052	-0.427
NM_001042541	11640	Akap1	-1.518	-1.167	-1.044
NM_019921	56697	Akap10	-2.129	-1.192	-1.171
NM_031185	83397	Akap12	-0.947	-2.751	-1.534
XM_133543	75547	Akap13	-0.687	-1.467	-0.996
NM_001101471	238276	Akap5	0.554	0.584	-1.534
NM_018747	432442	Akap7	-0.676	NA	-2.34
NM_019774	56399	Akap8	-1.998	-1.419	-1.649
NM_017476	54194	Akap8l	-2.061	-2.501	-2.241
NM_194462	100986	Akap9	-1.312	-1.157	-0.343
NM_021473	58810	Akr1a4	-0.727	NA	-2.008
NM_009658	11677	Akr1b3	0.176	-1.071	0.243
NM_025337	110198	Akr7a5	-0.993	NA	-0.759
NM_009652	11651	Akt1	1.028	-0.873	-0.762
NM_026270	67605	Akt1s1	-1.436	-0.88	-1.244
NM_001110208	11652	Akt2	-1.286	-0.584	-0.307
NM_010241	14339	Aktip	-0.542	-0.659	-0.71
NM_008525	17025	Alad	-0.161	-0.045	-2.23
NM_020559	11655	Alas1	0.231	-0.671	-0.664
NM_009655	11658	Alcam	0.172	-0.199	-1.411
NM_145954	69748	Aldh16a1	-1.533	-1.901	-1.476
NM_019698	56454	Aldh18a1	-0.581	0.238	-0.711
NM_053080	56847	Aldh1a3	0.405	0.632	-0.588
NM_028270	72535	Aldh1b1	0.688	0.215	-2.811
NM_009656	11669	Aldh2	-0.124	-0.937	-2.246
NM_007437	11671	Aldh3a2	-0.393	-0.454	-1.754
NM_172532	214579	Aldh5a1	0.607	0.877	-1.489
NM_134042	104776	Aldh6a1	-1.767	-0.923	-1.192
NM_138600	110695	Aldh7a1	0.423	0.708	-0.078
NM_019993	56752	Aldh9a1	-0.963	-0.908	-0.754
NM_007438	11674	Aldoa	-2.03	-1.021	-2.046
NM_145362	208211	Alg1	-0.617	NA	-3.742
NM_001033441	380959	Alg10b	-1.155	-1.046	-1.244
NM_183142	207958	Alg11	-1.992	-2.296	-1.865
NM_145477	223774	Alg12	-1.563	-2.22	-1.659
NM_026247	67574	Alg13	-0.552	0.113	0.179
NM_024178	66789	Alg14	-1.533	NA	-2.684
NM_019998	56737	Alg2	-1.244	NA	-2.087
NM_145939	208624	Alg3	-2.149	-2	-3.227
NM_025442	66248	Alg5	-1.144	-0.75	-1.101
NM_133981	102580	Alg9	0.201	0.688	-2.381
NM_007439	11682	Alk	0.159	0.233	-0.782
NM_175016	231642	Alkbh2	0.238	0.691	-1.804
NM_026944	69113	Alkbh3	-0.897	-0.909	-1.947
NM_028070	72041	Alkbh4	-1.576	-1.336	-1.716
NM_172943	268420	Alkbh5	-1.426	-0.919	-1.437
NM_025538	66400	Alkbh7	0.188	0.46	-1.463
NM_145223	236266	Alms1	-1.564	NA	-1.456
NM_007440	11684	Alox12	1.008	1.018	-0.84
NM_009662	11689	Alox5	1.547	1.826	0.267
NM_007431	11647	Alpl	0.418	0.411	-1.254
NM_028717	74018	Als2	-1.264	-1.368	-2.087
NM_146228	235633	Als2cl	0.367	0.869	0.088
NM_001037725	72750	Als2cr13	-0.486	-0.079	0.104
NM_172656	227154	Als2cr2	-0.981	-0.121	-1.101
NM_001037812	381259	Als2cr4	-0.658	-0.269	-1.456
NM_172553	216285	Alx1	-0.276	NA	-1.651
NM_007441	11694	Alx3	1.032	1.47	-0.115
NM_007442	11695	Alx4	1.018	1.108	0.129
NM_019871	56293	Amac1	-1.767	-2.217	-1.875
NM_008537	17117	Amacr	-0.527	NA	-1.135
NM_001080754	228361	Ambra1	-0.528	NA	-3.487
NM_009665	11702	Amd1	-1.725	-1.809	-1.637
NM_007444	100041585	Amd2	-1.725	-1.809	-1.637
NM_172935	245847	Amdhd2	-0.33	-0.131	-0.725
NM_011787	23802	Amfr	0.241	0.092	-1.04
NM_007445	11705	Amh	0.599	0.574	-0.824
NM_001004293	229715	Amigo1	0.165	1.744	-0.96
NM_178114	105827	Amigo2	0.148	0.111	-0.399
NM_177275	320844	Amigo3	-0.804	0.652	0.174
NM_019496	56068	Ammecr1	-0.751	-1.694	-0.119
NM_153515	225339	Ammecr1l	-1.189	0.274	-1.399
NM_033603	93835	Amn	1.438	1.181	0.115
NM_028779	109674	Ampd2	-1.239	-0.577	-0.88
NM_175007	218038	Amph	-0.143	0.903	-0.719
NM_025275	13929	Amz2	-0.497	-0.468	-1.369
NM_008569	17222	Anapc1	-0.518	-0.665	-0.612
NM_026904	68999	Anapc10	-2.515	-2.631	-3.096
NM_025389	66156	Anapc11	-0.5	1.427	-1.311
NM_181394	69010	Anapc13	-1.912	0.865	-2.146
NM_175300	99152	Anapc2	-1.995	-1.133	-2.024
NM_024213	52206	Anapc4	-0.888	NA	-1.802
NM_001042491	59008	Anapc5	-1.458	-0.343	-1.495
NM_019805	56317	Anapc7	-0.514	1.288	-1.336
NM_144524	68737	Angel1	-0.592	-0.058	-1.201
NM_021421	52477	Angel2	-1.005	-1.37	-1.472
NM_020581	57875	Angptl4	-0.033	0.585	-0.812
NM_145154	70726	Angptl6	-0.183	NA	-1.972
NM_020332	11732	Ank	-0.47	-0.686	-2.019
NM_031158	11733	Ank1	0.852	1.274	-0.598
NM_001034168	109676	Ank2	1.329	1.144	-1.023
NM_009671	11736	Ankfy1	-2.061	-2.808	-2.734
NM_001003909	70797	Ankib1	-0.877	0.047	-1.033
NM_027922	71782	Ankle2	-1.177	-0.227	-1.423
NM_146033	217473	Ankmy2	-1.048	-1.205	0.099
NM_023472	68558	Ankra2	-1.18	NA	-0.609
NM_133971	102334	Ankrd10	-1.268	-1.076	-0.744
NM_001081379	77087	Ankrd11	-1.744	-1.461	-1.452
NM_001025572	106585	Ankrd12	-0.797	0.086	-1.305
NM_026718	68420	Ankrd13a	-1.029	-0.858	-3.389
NM_172945	268445	Ankrd13b	-0.388	-0.157	-1.476
NM_001013806	433667	Ankrd13c	-1.052	-0.846	-0.618
NM_026720	68423	Ankrd13d	0.651	0.636	-0.941
NM_177268	320816	Ankrd16	-1.843	-2.432	-1.615
NM_030886	81702	Ankrd17	-2.063	-1.37	-1.754
NM_027480	70615	Ankrd24	-0.186	NA	-3.315
NM_001081112	232339	Ankrd26	-0.013	0.146	-1.226
NM_178263	245886	Ankrd27	-1.739	-0.653	-1.711
NM_001024604	105522	Ankrd28	-1.261	-0.786	-1.152
NM_001024851	545554	Ankrd34a	-0.267	-1.045	-1.922
NM_175455	218440	Ankrd34b	0.037	0.287	-0.449
NM_001081139	213121	Ankrd35	0.448	0.338	-2.081
NM_001039562	654824	Ankrd37	0.75	1.008	0.159
NM_026241	109346	Ankrd39	0.377	0.283	-1.658
NM_027799	71452	Ankrd40	-0.621	-0.39	-1.352
XM_001478177	234396	Ankrd41	-1.331	NA	-2.884
NM_028665	73845	Ankrd42	-0.01	NA	-1.842
NM_183173	237761	Ankrd43	0.722	1.034	-0.738
NM_175134	68839	Ankrd46	0.524	1.169	-2.625
NM_019683	56503	Ankrd49	-2.367	-3.672	-2.61
NM_001033198	99696	Ankrd50	1.253	0.715	7.565
NM_172790	237615	Ankrd52	-0.922	-1.022	-1.472
NM_029245	75305	Ankrd53	0.938	0.465	-1.701
NM_144849	223690	Ankrd54	-0.419	0.215	-1.342
NM_175270	78088	Ankrd56	0.303	1.139	-1.081
XM_904314	268301	Ankrd57	0.144	0.463	-0.024
NM_173779	245381	Ankrd58	0.819	0.835	0.489
NM_175207	74251	Ankrd9	0.737	1.111	-0.302
NM_181413	224650	Anks1	-0.931	0.767	-0.98
NM_028301	72615	Anks3	-1.103	-1.394	-0.751
NM_001024136	75691	Anks6	1.139	0.831	0.246
NM_028390	68743	Anln	-1.236	-1.697	-1.461
NM_009672	11737	Anp32a	-1.977	-1.322	-1.761
NM_130889	67628	Anp32b	-0.522	-0.12	-0.488
NM_023210	66471	Anp32e	-1.182	-1.177	-1.429
NM_054041	69538	Antxr1	0.473	0.598	-1.402
NM_133738	71914	Antxr2	0.27	0.021	-0.717
NM_013469	11744	Anxa11	-1.933	NA	-1.66
NM_007585	12306	Anxa2	-0.19	NA	-2.647
NM_009673	11747	Anxa5	0.152	-0.075	-0.52
NM_013472	11749	Anxa6	-1.053	-0.981	-0.387
NM_009674	11750	Anxa7	-0.751	NA	-2.333
NM_172262	218214	Aof1	-1.176	-1.124	-1.315
NM_133872	99982	Aof2	-0.534	-0.442	-1.184
NM_007454	11764	Ap1b1	0.231	0.575	-1.083
NM_009677	11765	Ap1g1	-0.722	-0.01	-0.935
NM_007455	11766	Ap1g2	-0.671	-0.145	-1.868
NM_194341	217030	Ap1gbp1	-0.349	NA	-1.533
NM_007456	11767	Ap1m1	-0.646	-0.404	-0.843
NM_009678	11768	Ap1m2	1.732	1.153	-0.081
NM_026887	108012	Ap1s2	-1.066	-1.463	0.193
NM_183027	252903	Ap1s3	0.256	0.221	-2.171
NM_001077264	11771	Ap2a1	-2.196	-1.133	-2.088
NM_007459	11772	Ap2a2	-1.027	-0.515	-0.328
NM_001035854	71770	Ap2b1	-1.756	-2.283	-2.309
NM_009679	11773	Ap2m1	-0.955	0.213	-1.743
NM_198613	232910	Ap2s1	-0.939	NA	-2.533
NM_009680	11774	Ap3b1	-0.913	-1.483	-1.767
NM_021492	11775	Ap3b2	0.176	0.897	-0.922
NM_007460	11776	Ap3d1	-1.468	NA	-1.469
NM_018829	55946	Ap3m1	-1.643	NA	-1.984
NM_029505	64933	Ap3m2	-0.229	0.775	0.07
NM_009681	11777	Ap3s1	-1.203	-1.026	-1.07
NM_009682	11778	Ap3s2	-0.457	NA	-1.416
NM_026193	67489	Ap4b1	-1.138	NA	-1.462
NM_175550	108011	Ap4e1	-1.124	-1.088	-1.562
NM_021392	11781	Ap4m1	-1.794	NA	-2.243
NM_021710	11782	Ap4s1	-1.584	-1.862	-1.547
NM_001042558	11783	Apaf1	-0.753	0.044	-0.879
NM_177034	319924	Apba1	-0.745	-0.403	-1.584
NM_018758	57267	Apba3	0.151	NA	-3.207
NM_009685	11785	Apbb1	-0.863	-0.381	-0.757
NM_009686	11787	Apbb2	-0.107	-0.212	-1.04
NM_146085	225372	Apbb3	-1.566	-0.61	-1.949
NM_007462	11789	Apc	-1.125	-0.429	-0.942
NM_011789	23805	Apc2	0.623	0.558	-1.505
NM_133237	494504	Apcdd1	-0.131	0.172	-0.767
NM_146226	235606	Apeh	-0.24	0.504	-1.063
NM_009687	11792	Apex1	-1.801	-1.204	-2.986
NM_029943	77622	Apex2	-0.918	NA	-1.572
NM_146104	226548	Aph1a	-1.273	NA	-1.179
NM_177583	208117	Aph1b	-0.893	-1.218	-1.663
NM_026674	68318	Aph1c	-0.694	-0.656	-2.04
NM_007466	11800	Api5	-1.188	NA	-1.592
NM_019735	56369	Apip	-0.751	-0.775	-0.466
NM_027263	69928	Apitd1	1.433	0.757	-1.333
NM_013912	30878	Apln	0.53	0.47	0.297
NM_009691	11804	Aplp2	-1.069	-1.402	-0.695
NM_144897	246703	Apoa1bp	-0.379	-0.674	-1.082
NM_080434	66113	Apoa5	1.407	0.934	-0.86
NM_009696	11816	Apoe	1.334	1.056	-0.108
NM_133997	103161	Apof	-0.205	-0.285	-2.483
NM_018816	55938	Apom	-1.126	NA	-2.23
NM_026673	68316	Apoo	-1.204	-0.275	0.584
NM_007471	11820	App	-0.451	0.163	-0.566
NM_025825	66884	Appbp2	-1.728	-1.849	-2.256
NM_145221	72993	Appl1	-0.856	-0.265	-2.269
NM_145220	216190	Appl2	-0.328	-0.502	-1.133
NM_009698	11821	Aprt	-0.367	-0.467	-2.171
NM_025545	66408	Aptx	-1.987	-2.158	-2.014
NM_175105	66333	Aqp11	-0.502	-0.475	-0.708
NM_016689	11828	Aqp3	0.356	0.52	-2.022
NM_009701	11830	Aqp5	1.421	1.122	-1.073
NM_009702	11834	Aqr	-1.471	-2.594	-2.093
NM_009703	11836	Araf	-0.649	NA	1.055
NM_007475	11837	Arbp	-0.102	-0.025	-0.763
NM_018790	11838	Arc	0.774	0.688	-0.652
NM_145985	213827	Arcn1	-0.337	NA	-1.073
NM_019870	56292	Ard1	-1.126	0.003	0.056
NM_001033191	97243	Ard1b	1.226	0.584	1.981
NM_009704	11839	Areg	1.392	1.263	-0.718
NM_007476	11840	Arf1	-0.99	-0.97	-1.568
NM_007477	11841	Arf2	-1.081	NA	-1.597
NM_007478	11842	Arf3	-1.082	-0.326	-0.569
NM_007479	11843	Arf4	-1.927	-1.722	-2.57
NM_007480	11844	Arf5	0.93	1.456	-1.074
NM_007481	11845	Arf6	-1.515	-1.37	-1.534
NM_145760	228998	Arfgap1	-0.674	0.268	-1.385
NM_023854	77038	Arfgap2	-0.498	-0.143	-1.903
NM_025445	66251	Arfgap3	-0.263	NA	-0.658
NM_001102430	211673	Arfgef1	-0.188	-0.1	-1.157
NM_029802	76932	Arfip2	-1.886	NA	-2.598
NM_029702	76688	Arfrp1	-0.465	NA	-1.031
NM_009705	11847	Arg2	-0.095	0.388	-1.231
NM_176849	234023	Arglu1	-1.519	-3.395	-1.095
NM_146124	228359	Arhgap1	-2.146	NA	-2.543
NM_030113	78514	Arhgap10	0.372	0.525	-0.504
NM_181416	228482	Arhgap11a	-1.724	-0.759	-1.227
NM_144529	70497	Arhgap17	-0.373	-0.113	-2.231
NM_027667	71085	Arhgap19	-0.641	-2.004	-0.966
NM_175535	244867	Arhgap20	0.095	-0.872	-2.031
NM_175164	71302	Arhgap26	-1.296	-0.46	-1.664
NM_172964	268970	Arhgap28	-0.342	-0.365	-0.706
NM_172525	214137	Arhgap29	-0.266	NA	-1.729
NM_009707	11856	Arhgap6	0.574	NA	0.112
NM_146061	109270	Arhgap8	-0.652	-0.009	-1.919
NM_146011	216445	Arhgap9	1.046	1.242	-1.652
NM_133796	192662	Arhgdia	-0.865	-0.496	-1.208
NM_008113	14570	Arhgdig	0.448	0.6	-1.455
NM_008488	16801	Arhgef1	-0.334	-0.902	-1.454
NM_001037736	234094	Arhgef10	-0.689	-0.714	-1.156
NM_001003912	213498	Arhgef11	0.29	-0.123	-1.433
NM_027144	69632	Arhgef12	0.011	-0.006	-1.084
NM_001112744	230972	Arhgef16	0.487	0.305	-0.376
NM_001081116	207212	Arhgef17	1.059	0.324	-0.596
NM_008487	16800	Arhgef2	-1.486	1.06	-1.787
NM_183019	226970	Arhgef4	0.537	-4.708	-1.882
NM_017402	54126	Arhgef7	-1.159	-1.59	-1.029
NM_001080819	93760	Arid1a	-1.439	-0.839	-0.903
NM_175251	77044	Arid2	-1.269	-0.478	-0.852
NM_007880	13496	Arid3a	-1.102	-0.796	-1.44
NM_019689	56380	Arid3b	-0.784	-1.626	-0.68
NM_001017362	550619	Arid3c	0.771	1.055	-0.726
NM_001081195	238247	Arid4a	-2.624	-2.205	-2.498
NM_194262	94246	Arid4b	-1.703	-1.19	-1.336
NM_145996	214855	Arid5a	0.408	-0.5	-1.809
NM_023598	71371	Arid5b	-1.212	-1.17	-1.552
NM_019927	23806	Arih1	-1.593	-1.353	-1.45
NM_011790	23807	Arih2	-0.317	0.212	-0.41
NM_025859	104303	Arl1	-0.32	-0.981	-1.138
NM_019968	56795	Arl10	-0.199	-1.045	-1.912
NM_026577	68146	Arl13b	-0.337	NA	-1.182
NM_172595	218639	Arl15	-1.123	-1.502	-1.433
NM_197995	70317	Arl16	-1.027	-1.038	-0.933
NM_019722	56327	Arl2	-0.701	0.23	-1.287
NM_024191	107566	Arl2bp	0.469	0.533	-1.316
NM_019718	56350	Arl3	-0.518	0.695	-0.392
NM_007487	11861	Arl4a	-1.036	NA	-0.888
NM_177305	320982	Arl4c	-0.329	0.456	-1.054
NM_025404	80981	Arl4d	0.249	0.115	-0.604
NM_182994	75423	Arl5a	-1.286	NA	-1.815
NM_029466	75869	Arl5b	-1.118	NA	-1.636
NM_019665	56297	Arl6	-0.578	-2.166	-1.671
NM_019419	54208	Arl6ip1	-1.634	NA	-2.178
NM_019717	56298	Arl6ip2	-0.738	0.612	-1.793
NM_144509	65105	Arl6ip4	-0.127	-0.48	-1.303
NM_022992	65106	Arl6ip5	0.091	NA	-2.604
NM_022989	65103	Arl6ip6	-2.093	-1.352	-1.253
NM_026823	68724	Arl8a	-0.867	-0.118	-1.359
NM_026011	67166	Arl8b	-0.248	0.4	-1.431
NM_028840	74252	Armc1	-1.058	-2.1	-1.061
NM_146205	233912	Armc5	-1.86	-2.19	-2.222
NM_133972	76813	Armc6	-1.85	-1.418	-1.762
NM_177778	276905	Armc7	-0.063	NA	-1.937
NM_028768	74125	Armc8	-1.388	-1.542	-1.661
NM_030184	78795	Armc9	-1.145	-0.322	-1.796
NM_001009575	494468	Armcx5	-1.772	-2.595	-1.094
NM_029103	74840	Armet	-1.993	-2.362	-2.156
NM_177647	227526	Armetl1	-1.078	0.226	-1.963
NM_001037737	11863	Arnt	-1.774	NA	-2.327
NM_007488	11864	Arnt2	-0.097	-1.271	-1.11
NM_007489	11865	Arntl	-0.672	0.631	-2.049
NM_019767	56443	Arpc1a	0.629	1.159	-0.693
NM_029711	76709	Arpc2	-1.552	-1.114	-1.528
NM_019824	56378	Arpc3	-0.339	-0.268	-2.447
NM_026552	68089	Arpc4	-1.272	-0.972	-1.663
NM_026369	67771	Arpc5	-0.603	0.581	-1.713
NM_028809	74192	Arpc5l	-1.601	-1.931	-2.336
NM_029690	76652	Arpm1	0.852	0.676	-1.175
NM_028755	74100	Arpp21	0.675	0.75	-1.314
NM_177231	109689	Arrb1	1.398	1.412	1.05
NM_145429	216869	Arrb2	-1.324	-1.822	-1.991
NM_178408	215705	Arrdc1	-0.836	-0.129	-0.82
NM_027560	70807	Arrdc2	-0.517	-1.489	-1.199
NM_025549	66412	Arrdc4	-0.471	NA	-2.65
NM_029799	76920	Arrdc5	-0.972	-1.554	-3.195
NM_031405	83701	Ars2	-1.394	-0.696	-1.362
NM_009712	11881	Arsb	0.76	1.021	-0.211
NM_001038499	545260	Arsi	1.384	0.592	1.697
NM_173451	271970	Arsj	1.865	NA	0.833
NM_009711	11876	Artn	1.247	1.224	-1.476
NM_026855	68865	Arv1	-1.31	NA	-2.583
NM_033474	11877	Arvcf	0.168	0.193	-0.768
NM_007492	11878	Arx	0.377	0.461	0.25
NM_019734	11886	Asah1	-1.38	-2.001	-2.312
NM_139306	230379	Asah3l	-0.457	0.311	-1.562
NM_025972	67111	Asahl	0.777	0.13	2.684
NM_001039126	65247	Asb1	-0.377	0.533	-1.768
NM_080847	78910	Asb15	-1.08	NA	-1.746
NM_023906	65257	Asb3	-0.396	-0.659	-0.892
NM_133346	72323	Asb6	0.32	0.384	-0.022
NM_030121	78541	Asb8	0.443	0.258	-0.94
NM_026937	69090	Ascc1	-1.746	-0.227	-1.048
NM_029291	75452	Ascc2	-0.32	0.664	0.252
XM_909518	77987	Ascc3	-1.416	-1.721	-1.987
NM_177214	320632	Ascc3l1	-1.113	NA	-2.328
NM_008553	17172	Ascl1	-0.051	-0.431	-0.959
NM_008554	17173	Ascl2	0.688	1.138	-1.66
NM_025541	66403	Asf1a	-1.432	-1.47	-1.399
NM_024184	66929	Asf1b	-1.04	-0.632	-1.839
NM_011791	23808	Ash2l	0.787	NA	-1.234
NM_019652	56495	Asna1	-1.131	-0.591	-0.95
NM_012055	27053	Asns	-0.316	-0.604	-2.144
NM_133728	70396	Asnsd1	-1.313	-0.942	-0.952
NM_023066	65973	Asph	-0.639	-2.535	-0.516
NM_001039645	233879	Asphd1	-0.311	-0.448	-0.832
NM_028386	72898	Asphd2	0.826	1.061	1.917
NM_009791	12316	Aspm	-1.275	NA	-1.543
NM_026877	68938	Aspscr1	-0.225	0.929	-1.009
NM_007494	11898	Ass1	-0.013	-0.317	-3.665
NM_025651	66595	Aste1	-1.033	-1.202	-1.771
NM_172539	215095	Astl	0.356	0.065	-1.825
NM_007495	11899	Astn1	1.076	1.404	0.995
NM_019514	56079	Astn2	-0.165	0.64	-1.582
NM_001039939	228790	Asxl1	-2.162	-1.135	-1.138
NM_172421	75302	Asxl2	-1.974	-0.972	-1.257
XM_001474902	211961	Asxl3	-0.534	0.637	-0.187
NM_026487	67979	Atad1	-1.461	-2.037	-1.023
NM_027435	70472	Atad2	-1.554	-0.93	-1.261
NM_001099628	320817	Atad2b	-0.729	0.565	-1.115
NM_179203	108888	Atad3a	-2.363	NA	-1.711
NM_001029856	237877	Atad5	-1.156	NA	-1.432
NM_178662	16467	Atcay	0.956	0.741	-1.16
NM_001029895	11907	Ate1	-0.525	-0.836	-1.95
NM_007497	11908	Atf1	-1.446	-1.439	-1.027
NM_001025093	11909	Atf2	-2.254	0.368	-1.8
NM_007498	11910	Atf3	0.374	0.307	-1.242
NM_009716	11911	Atf4	1.306	1.028	-1.382
NM_030693	107503	Atf5	-1.968	-0.295	-2.107
NM_001081304	226641	Atf6	-1.927	0.277	-1.678
NM_146065	223922	Atf7	-1.88	-1.459	-2.397
NM_019426	54343	Atf7ip	1.371	1.447	0.679
XM_148109	75329	Atf7ip2	0.583	-0.455	-1.731
NM_025770	66795	Atg10	-0.324	-0.437	-1.306
NM_026217	67526	Atg12	-2.715	-2.259	-1.831
NM_029846	77040	Atg16l1	-1.088	-1.829	-1.974
NM_001111111	73683	Atg16l2	-0.196	-0.201	-1.414
NM_194348	329015	Atg2a	-1.801	-1.713	-1.465
NM_029654	76559	Atg2b	-2.117	-2.394	-1.681
NM_026402	67841	Atg3	0.07	NA	-1.848
NM_174874	66615	Atg4b	-1.257	NA	-1.311
NM_153583	235040	Atg4d	-0.767	-0.069	-1.195
NM_053069	11793	Atg5	-1.971	-1.287	-1.854
NM_028835	74244	Atg7	-1.233	NA	-2.417
NM_001002897	213948	Atg9b	0.991	NA	-1.222
NM_026195	108147	Atic	-0.437	-0.21	-0.308
NM_007499	11920	Atm	-2.115	-1.637	-2.267
NM_177700	234776	Atmin	-1.007	-0.842	-1.046
NM_007881	13498	Atn1	-0.965	-0.021	-0.627
NM_016864	53404	Atoh7	0.431	0.465	-0.96
NM_153778	71093	Atoh8	-0.625	-0.215	-1.274
NM_009720	11927	Atox1	-0.926	-1.248	-1.387
NM_009728	11982	Atp10a	-0.069	1.128	-1.47
NM_015804	50770	Atp11a	0.457	0.585	-1.743
NM_029570	76295	Atp11b	-1.132	-1.654	-1.624
NM_001001798	320940	Atp11c	-0.699	0.3	0.694
NM_138652	192113	Atp12a	0.751	1.032	-0.965
NM_133224	170759	Atp13a1	-2.053	-1.74	-1.107
NM_029097	74772	Atp13a2	-0.247	-0.475	-1.211
NM_144900	11928	Atp1a1	0.097	0.41	-0.645
NM_144921	232975	Atp1a3	1.029	0.916	-0.311
NM_009721	11931	Atp1b1	-0.79	0.173	-1.212
NM_013415	11932	Atp1b2	-1.145	-1.639	-1.136
NM_007502	11933	Atp1b3	-1.846	-1.513	-2.084
NM_009722	11938	Atp2a2	-0.98	-1.013	-0.427
NM_016745	53313	Atp2a3	0.783	0.668	-1.251
NM_026482	67972	Atp2b1	-1.356	-0.654	-0.877
NM_001036684	11941	Atp2b2	0.254	0.846	-1.816
NM_177236	320707	Atp2b3	0.498	0.131	1.52
NM_175025	235574	Atp2c1	-1.388	-0.594	-0.99
XM_486167	69047	Atp2c2	1.572	NA	0.387
NM_007505	11946	Atp5a1	-2.291	-2.266	-3.722
NM_016774	11947	Atp5b	-2.036	NA	-1.504
NM_020615	11949	Atp5c1	-1.407	-0.944	-1.208
NM_025313	66043	Atp5d	-0.756	-0.292	-1.674
NM_025983	67126	Atp5e	-0.154	0.659	-1.334
NM_009725	11950	Atp5f1	-1.932	-1.624	-0.73
NM_007506	11951	Atp5g1	-1.873	NA	-1.656
NM_026468	67942	Atp5g2	-1.651	-1.593	-2.225
NM_175015	228033	Atp5g3	-0.784	-0.202	-1.505
NM_027862	71679	Atp5h	-1.482	-2.783	-0.506
NM_016755	11957	Atp5j	-2.131	-1.953	-1.669
NM_007507	11958	Atp5k	-0.294	-0.184	-2.198
NM_013795	27425	Atp5l	-1.572	-0.981	-0.758
NM_138597	28080	Atp5o	-1.608	NA	-1.481
NM_026536	68055	Atp5s	-1.137	-1.899	-0.988
NM_025504	66349	Atp5sl	-0.357	NA	-2.072
NM_027439	70495	Atp6ap2	-1.342	-1.466	-0.526
NM_016920	11975	Atp6v0a1	-0.898	NA	-0.986
NM_011596	21871	Atp6v0a2	-0.329	-0.166	-0.634
NM_033617	114143	Atp6v0b	-0.299	-0.388	-1.117
NM_009729	11984	Atp6v0c	-1.532	-1.278	-0.963
NM_013477	11972	Atp6v0d1	-0.612	-0.835	-1.719
NM_025272	11974	Atp6v0e	-0.956	-1.866	-2.133
NM_007508	11964	Atp6v1a	-1.265	NA	-0.263
NM_007509	11966	Atp6v1b2	-0.532	0.507	-1.534
NM_025494	66335	Atp6v1c1	-0.862	NA	-1.542
NM_133699	68775	Atp6v1c2	1.033	0.825	-1.282
NM_023721	73834	Atp6v1d	-2.844	NA	-2.399
NM_007510	11973	Atp6v1e1	-1.47	-2.348	-1.172
NM_024173	66290	Atp6v1g1	-0.23	0.073	0.134
NM_023179	66237	Atp6v1g2	0.667	0.493	-1.381
NM_133826	108664	Atp6v1h	-0.009	NA	-1.373
NM_009726	11977	Atp7a	-1.439	0.353	-0.492
NM_007511	11979	Atp7b	-1.654	NA	-1.39
NM_001038999	11980	Atp8a1	-0.867	-0.901	-0.914
NM_015803	50769	Atp8a2	0.922	0.957	-0.674
NM_001001488	54670	Atp8b1	0.159	0.375	-0.554
NM_015731	11981	Atp9a	-1.307	-2.344	-1.443
NM_015805	50771	Atp9b	-0.154	0.731	-1.464
NM_181040	230649	Atpaf1	-0.531	-0.491	0.543
NM_145427	246782	Atpaf2	-1.194	0.301	-0.469
NM_133884	100210	Atpbd1b	-0.542	-0.766	-2.324
NM_024216	68080	Atpbd1c	-2.129	1.248	-2.796
NM_145582	233189	Atpbd3	1.569	1.179	0.057
NM_025675	66632	Atpbd4	-1.494	NA	-2.538
NM_007512	11983	Atpif1	-1.53	-1.782	-1.827
NM_009730	11990	Atrn	-0.497	0.052	-1.407
NM_181415	226255	Atrnl1	-0.738	NA	-0.664
NM_009530	22589	Atrx	-1.406	NA	-0.64
NM_009124	20238	Atxn1	-0.564	-0.225	-1.309
NM_016843	54138	Atxn10	-0.861	-1.708	-1.265
NM_001080930	52335	Atxn1l	0.077	-0.11	-1.16
NM_009125	20239	Atxn2	-1.161	-1.025	-0.972
NM_183020	233871	Atxn2l	-2.055	-1.155	-1.713
NM_029705	110616	Atxn3	-0.908	NA	-1.964
NM_139227	246103	Atxn7	-0.454	0.23	-0.611
NM_028139	380753	Atxn7l1	-0.91	-0.581	-1.673
NM_175183	72522	Atxn7l2	-1.242	-1.113	-1.739
NM_001098837	217218	Atxn7l3	-1.402	-2.048	-1.524
NM_001033201	433702	AU014645	-1.576	-0.448	-2.077
NM_212449	270156	AU019823	-0.895	NA	-1.645
NM_001037746	328099	AU021838	-1.565	-1.314	-2.006
NM_001012400	230696	AU022252	-1.557	-2.235	-0.806
NM_001033211	102991	AU022751	1.361	1.753	6.079
NM_177682	231874	AU022870	-1.375	NA	-2.285
NM_001033221	106722	AU023871	-0.467	-0.025	-2.201
NM_001035525	100317	AU040320	-2.045	NA	-0.596
NM_175003	216831	AU040829	-0.351	-0.311	-0.792
NM_016709	11992	Auh	0.489	0.417	-0.297
NM_007517	11993	Aup1	-0.555	-0.545	-0.598
NM_011497	20878	Aurka	-2.411	-1.375	-2.335
NM_025338	66077	Aurkaip1	-0.916	-1.656	-2
NM_011496	20877	Aurkb	-1.527	-1.505	-2.638
NM_145425	216560	AV249152	-0.572	0.405	-1.512
NM_028844	74268	Aven	-0.722	NA	-2.022
NM_009732	11998	Avp	1.235	1.566	-1.417
NM_027106	69534	Avpi1	-1.207	-0.087	-1.096
NM_016847	54140	Avpr1a	0.824	0.703	-0.394
NM_134096	106014	AW049604	-0.074	0.294	-0.844
NM_201361	381110	AW061290	0.259	0.579	0.049
NM_001033337	239570	AW124722	0.653	NA	-0.822
NM_029007	105005	AW125753	0.973	0.911	-0.615
NM_177884	330361	AW146020	-0.271	NA	-1.545
NM_146168	232023	AW146242	0.514	0.378	-2.601
NM_145986	213956	AW544981	1.479	1.263	-0.359
NM_134117	106522	AW548124	-0.109	-0.229	-0.979
NM_145930	106064	AW549877	-0.983	-1.317	-0.135
NM_001033532	225289	AW554918	-0.731	NA	-1.284
NM_001024602	217882	AW555464	-0.319	-0.141	-0.257
NM_009733	12005	Axin1	-0.17	-0.606	-0.912
NM_015732	12006	Axin2	-0.519	0.891	-1.21
NM_153287	215418	Axud1	-0.936	-0.097	-1.354
NM_145229	246735	AY074887	-0.409	-0.207	-0.29
NM_009734	12009	Azi1	0.451	0.856	-1.133
NM_001048146	27215	Azi2	-0.813	-1.041	-1.263
NM_018745	54375	Azin1	-1.681	-1.62	-1.362
XM_913243	320557	B230112C05Rik	-2.57	-2.018	-1.911
NM_001039824	68165	B230118G17Rik	0.42	0.811	-1.465
NM_178084	65964	B230120H23Rik	0.472	0.537	-0.464
NM_177280	320871	B230206H07Rik	1.441	1.091	1.123
NM_001024616	227624	B230208H17Rik	0.243	-0.159	-1.791
NM_177235	320705	B230209C24Rik	0.07	0.295	-1.597
XM_620381	319552	B230216G23Rik	1.013	0.771	-0.45
NM_181278	78521	B230219D22Rik	-1.468	NA	-0.98
NM_019833	56279	B230317C12Rik	0.495	NA	-0.57
XR_035287	320383	B230317F23Rik	-1.299	NA	-2.085
NM_172772	235461	B230380D07Rik	0.056	0.537	0.214
NM_172878	242800	B230396O12Rik	0.789	1.011	-1.516
NM_173770	240479	B230399E16Rik	-1.254	NA	-1.763
XR_035421	320456	B330016D10Rik	-1.015	0.167	-0.837
NM_020026	26879	B3galnt1	0.615	0.492	-0.236
NM_178640	97884	B3galnt2	-0.813	-1.46	-2.113
NM_019420	54218	B3galt4	-0.1	0.559	-1.447
NM_033149	93961	B3galt5	1.66	1.555	0.398
NM_080445	117592	B3galt6	-0.23	0.258	0.094
NM_175383	108902	B3gnt1	-0.196	0.008	-1.382
NM_016888	53625	B3gnt2	-1.296	-1.335	-1.637
NM_028189	72297	B3gnt3	1.681	1.698	0.206
NM_198611	231727	B3gnt4	0.307	-0.185	-2.409
NM_054052	108105	B3gnt5	0.214	NA	-2.775
NM_145222	227327	B3gnt7	-0.857	-0.626	-1.903
NM_001036740	232984	B3gnt8	0.887	0.795	-0.485
NM_178664	210004	B3gntl1	-0.605	-0.302	-1.416
NM_177303	320974	B430119L13Rik	0.605	NA	-2.348
XM_974847	329739	B430201A12Rik	0.311	NA	-1.435
NM_001039146	627280	B430211C08Rik	0.215	NA	-2.4
XR_035423	619306	B430319F04Rik	0.405	-0.16	-1.069
NM_008080	14421	B4galnt1	-0.6	-0.911	-0.8
NM_008081	14422	B4galnt2	0.093	0.364	-0.964
NM_198884	330406	B4galnt3	-1.344	-0.586	-1.502
NM_177897	330671	B4galnt4	-0.378	-1.513	-1.58
NM_022305	14595	B4galt1	-1.136	-0.661	-1.357
NM_017377	53418	B4galt2	0.003	-0.227	-0.746
NM_020579	57370	B4galt3	-0.986	-1.085	-1.826
NM_019804	56375	B4galt4	0.708	1.085	-0.95
NM_019835	56336	B4galt5	-0.828	-0.925	-1.123
NM_019737	56386	B4galt6	-0.746	-0.63	-1.399
NM_146045	218271	B4galt7	-0.038	0.381	-0.832
NM_175312	101148	B630005N14Rik	-0.999	-2.466	-1.113
NM_175327	102941	B630019K06Rik	0.769	NA	-1.06
NM_178764	319604	B930006L02Rik	-1.791	-0.911	-1.292
NM_207282	403186	B930011P16Rik	0.994	1	-0.031
NM_178699	230991	B930041F14Rik	-0.006	-0.343	-1.046
NM_013717	27078	B9d1	-0.293	0.263	-1.804
NM_172148	232987	B9d2	-1.303	NA	-1.48
NM_011792	23821	Bace1	0.233	-0.09	-1.128
NM_019517	56175	Bace2	0.868	0.534	0.348
NM_007520	12013	Bach1	-1.008	-1.232	-0.861
NM_007521	12014	Bach2	-0.347	0.405	-0.919
NM_007522	12015	Bad	-1.28	-2.83	-1.603
NM_009736	12017	Bag1	-1.863	-1.796	-1.903
NM_145392	213539	Bag2	0.733	NA	-1.842
NM_013863	29810	Bag3	0.484	0.44	-1.249
NM_026121	67384	Bag4	-2.318	-1.571	-1.59
NM_027404	70369	Bag5	-1.304	-1.656	-1.326
NM_001045523	228536	Bahd1	-0.843	0.206	-1.88
NM_174991	107831	Bai1	0.325	0.638	-1.593
NM_173071	230775	Bai2	0.749	-0.082	-1.045
NM_175642	210933	Bai3	-0.215	-0.407	-1.232
NM_001037755	108100	Baiap2	-1.199	-1.117	-1.853
NM_025833	66898	Baiap2l1	-0.933	-0.825	-2.199
XM_619443	545192	Baiap3	0.93	0.675	-1.735
NM_026505	68010	Bambi	-0.143	0.455	-1.655
NM_001038231	23825	Banf1	-2.139	-0.87	-0.334
NM_016812	53325	Banp	-1.847	-1.988	-1.105
NM_027088	104416	Bap1	-1.137	-1.323	-0.707
NM_007525	12021	Bard1	-1.468	-1.358	-0.792
NM_019446	54422	Barhl1	1.26	0.718	0.696
NM_001005477	104382	Barhl2	-0.105	-0.04	-1.559
NM_007526	12022	Barx1	1.094	0.934	0.598
NM_013800	12023	Barx2	-0.097	0.343	-1.864
NM_027395	70350	Basp1	0.958	2.295	-0.355
NM_019693	53817	Bat1a	-2.08	-2.483	-2.033
NM_020027	53761	Bat2	-2.697	-2.243	-2.476
NM_001081290	226562	Bat2d	-1.192	-1.046	-1.619
NM_057171	224727	Bat3	-2.206	-1.543	-2.793
NM_032460	81845	Bat4	-0.306	NA	-2.076
NM_178592	193742	Bat5	0.137	0.328	-0.651
NM_030060	381319	Batf3	1.172	1.045	0.515
NM_007527	12028	Bax	-1.398	-1.373	-1.225
XM_885873	217578	Baz1a	-0.711	-0.166	-1.261
NM_011714	22385	Baz1b	-1.266	-0.387	-0.647
NM_054078	116848	Baz2a	-1.014	-0.921	-0.756
NM_133234	170770	Bbc3	-0.424	0.046	-1.211
XM_917804	71769	Bbs10	-0.786	-0.289	-0.949
NM_026116	67378	Bbs2	-0.173	0.092	-2.253
NM_175325	102774	Bbs4	0.156	0.685	-1.204
NM_028284	72569	Bbs5	-0.166	-0.127	-0.973
NM_027810	71492	Bbs7	0.794	0.921	-1.039
NM_181316	319845	Bbs9	-0.466	NA	-2.365
NM_027444	70508	Bbx	-1.535	-0.501	-0.398
NM_145964	211556	BC002199	-0.833	NA	-1.517
NM_030252	80284	BC003266	-0.728	-0.304	-1.108
NM_001077237	226499	BC003331	-1.546	-0.802	-0.987
NM_198609	225215	BC003885	-2.079	NA	-2.278
NM_001033231	192173	BC003940	0.235	0.031	-0.059
XM_914663	214489	BC003965	-0.96	-0.818	-1.774
NM_030560	80744	BC003993	-0.993	-1.978	1.324
NM_030561	80748	BC004004	-0.125	-0.231	-0.449
XM_988455	80750	BC004022	-1.314	-1.457	-0.694
NM_030565	80752	BC004044	0.389	0.378	-1.021
NM_174992	207818	BC004728	-0.786	0.323	-0.038
NM_024473	79555	BC005537	-1.539	-1.823	-2.061
NM_144885	227707	BC005624	-0.816	-1.098	-1.546
NM_181681	216152	BC005764	0.967	0.843	-1.603
NM_145466	223267	BC006662	-0.684	-0.601	-1.697
NM_145410	214917	BC008155	-0.042	-0.918	-1.394
NM_145553	230789	BC008163	-0.822	0.035	-1.351
NM_001033268	218236	BC010304	-0.969	0.267	0.243
NM_144857	224823	BC011248	-0.628	0.148	-1.27
NM_145418	215751	BC013529	-0.675	-0.405	-1.349
NM_001033308	230787	BC013712	0.934	0.946	-2.253
NM_134063	105203	BC016423	0.169	0.399	-1.013
NM_145497	225994	BC016495	-0.091	1.081	-1.104
NM_145590	233913	BC017158	0.513	NA	-1.786
NM_144935	235044	BC018242	0.464	0.214	-1.429
NM_144927	234138	BC019943	0.456	NA	-0.611
NM_145374	252875	BC020002	-0.259	NA	-1.499
NM_145382	212483	BC021381	-0.653	0.576	-1.05
NM_144861	225283	BC021395	-1.095	-1.507	-1.845
NM_138951	192653	BC021608	0.273	-0.46	-1.787
NM_145608	234878	BC021891	0.38	0.356	-0.849
NM_177564	192970	BC022224	-0.021	-0.275	-1.592
NM_177632	224093	BC022623	-0.101	0.005	-1.519
NM_145450	217887	BC022687	0.379	0.37	-1.857
NM_198108	226123	BC023055	-1.247	NA	-2.91
NM_001033311	231668	BC023744	-0.492	-0.571	-1.098
NM_153562	229503	BC023814	0.357	0.122	-1.923
NM_001033328	236848	BC023829	-0.188	0.291	-0.277
NM_146159	231123	BC023882	-1.583	-2.079	-2.154
NM_146222	235184	BC024479	-1.283	-1.354	-1.078
NM_146247	239706	BC024814	-0.821	-0.528	-1.691
NM_199149	232947	BC024868	-0.601	-1.036	-1.718
NM_146004	215723	BC024997	1.365	0.63	-0.921
NM_146215	234728	BC025546	0.04	0.076	-1.187
NM_199200	217219	BC025575	0.062	-0.344	-1.19
NM_146219	234796	BC025816	-0.259	-0.455	-0.691
NM_145972	212547	BC027231	-1.285	-0.445	-1.192
NM_153513	229600	BC028528	-1.567	NA	-0.608
NM_153782	208659	BC029169	1.076	0.431	-1.183
NM_153557	227622	BC029214	-0.333	-0.361	-2.251
NM_001003939	103220	BC030307	-2.086	-1.912	-2.022
NM_173411	234290	BC030500	0.944	0.96	-0.896
NM_153544	217216	BC030867	-0.836	NA	-1.987
NM_001001181	407819	BC031181	-1.657	-2.141	-1.409
NM_146261	245622	BC031748	-0.675	0.152	0.055
NM_145943	208768	BC031781	-1.249	-1.32	-1.964
NM_181420	238024	BC032265	-0.298	-1.84	-2.492
NM_027498	70661	BC033915	-0.449	0.244	-1.311
XM_486124	434325	BC033932	1.034	0.654	-1.444
NM_153161	231807	BC037034	-0.159	-0.087	-1.05
NM_170755	227298	BC038286	-0.112	-0.216	-2.044
NM_172293	239647	BC038822	0.148	0.111	-0.399
NM_177878	330216	BC038925	-0.037	0.235	-1.063
XM_150243	235627	BC042396	0.026	0.983	-2.036
NM_174997	214469	BC043098	-0.674	0.787	-0.839
NM_001008549	210104	BC043301	-0.811	-1.16	-2.849
NM_177673	230967	BC046331	-0.173	-0.497	-1.158
NM_198861	192976	BC046404	-0.657	-2.299	-1.757
NM_207161	381101	BC048355	-0.405	-1.372	-2.037
NM_173022	270802	BC048403	0.04	NA	-1.385
NM_001033485	407789	BC048644	-0.82	-0.461	-1.469
XM_001480928	414075	BC049265	0.569	0.2	-1.404
NM_178776	320135	BC049715	-1.447	NA	-2.974
NM_177567	193286	BC049762	0.015	NA	-2.059
NM_178417	237775	BC050078	-0.756	NA	-1.537
NM_181419	235048	BC050092	-0.886	-1.485	-1.834
NM_201374	384619	BC050196	-0.31	NA	-1.918
NM_201365	381337	BC050210	1.228	1.368	1.509
NM_183181	241850	BC050777	0.573	-0.132	3.441
NM_183170	234384	BC051227	-0.513	-0.458	-1.233
NM_207264	399568	BC052040	-1.193	-1.317	-1.835
NM_182636	328643	BC052055	1.808	1.444	0.165
NM_198301	223433	BC052328	0.139	0.554	-1.176
XR_032374	234344	BC053440	-1.67	-0.282	-0.972
NM_183321	333193	BC053749	-1.494	-2.127	-1.86
NM_201364	381306	BC055324	-1.328	-1.545	-1.888
NM_001001493	414077	BC056474	-0.03	NA	-3.046
NM_173395	227358	BC056923	0.215	0.083	-0.308
NM_001004180	433940	BC057022	0.25	0.953	-1.242
NM_177572	194237	BC057371	0.612	-0.321	-2.588
NM_173033	272027	BC057893	-1.596	-3.467	-2.341
NM_001001334	381350	BC061194	0.424	0.205	-1.072
NM_182841	231503	BC062109	0.524	0.398	-1.225
NM_001024626	408062	BC062115	-1.096	NA	-1.749
NM_001001738	414801	BC063749	-0.151	0.063	-1.349
NM_177628	219148	BC065085	0.221	1.059	-1.706
NM_001033001	436230	BC065397	-1.875	1.705	-0.306
NM_177782	277360	BC067047	0.121	-0.291	-1.121
NM_207522	216292	BC067068	-0.48	NA	-0.481
NM_207203	73072	BC068157	-0.543	NA	-1.87
NM_173416	238037	BC068281	-1.237	NA	-1.944
NM_001013758	237403	BC072620	1.204	1.671	-1.342
NM_001013792	432940	BC087945	-0.274	0.037	0.504
NM_001009951	382010	BC088983	NA	NA	-1.667
NM_175033	280621	BC089491	0.678	0.208	-1.555
NM_153172	260408	BC107230	1.612	1.337	0.778
NM_007529	12032	Bcan	0.514	0.319	-0.634
NM_007530	12033	Bcap29	0.59	NA	-0.476
NM_012060	27061	Bcap31	-1.325	-0.387	0.019
NM_009954	12927	Bcar1	-1.04	-0.809	-1.028
NM_013867	29815	Bcar3	-0.925	-2.29	-1.389
NM_026602	68183	Bcas2	-1.366	-1.567	-1.879
NM_138681	192197	Bcas3	-1.248	NA	-2.098
NM_001024468	12035	Bcat1	0.182	-0.267	-0.545
NM_009737	12036	Bcat2	-0.167	-0.438	-1.225
NM_025392	66165	Bccip	-3.022	NA	-3.317
NM_029236	75284	Bcdin3d	-0.255	NA	-1.86
NM_007533	12039	Bckdha	-1.505	NA	-1.827
NM_199195	12040	Bckdhb	-0.636	-0.486	-0.046
NM_009739	12041	Bckdk	-0.403	-0.779	-1.344
NM_009740	12042	Bcl10	-0.909	-0.259	-1.454
NM_016707	14025	Bcl11a	-1.472	-0.388	-1.782
NM_001079883	58208	Bcl11b	0.002	0.621	-1.02
NM_177410	12043	Bcl2	0.274	0.774	0.402
NM_009743	12048	Bcl2l1	-1.643	-1.512	-1.378
NM_009754	12125	Bcl2l11	-1.404	-1.581	-1.776
NM_029410	75736	Bcl2l12	-2.94	NA	-2.804
NM_153516	94044	Bcl2l13	-0.84	-0.532	-1.797
NM_033601	12051	Bcl3	0.366	0.624	0.018
NM_009744	12053	Bcl6	-0.886	0.775	-0.682
NM_007528	12029	Bcl6b	-0.035	-0.054	-1.518
NM_029850	77045	Bcl7a	-0.986	0.009	-2.064
NM_009745	12054	Bcl7b	-0.526	0.427	-2.586
NM_009746	12055	Bcl7c	-0.487	-0.129	-0.586
NM_030256	80288	Bcl9l	-0.225	NA	-1.861
NM_001025392	72567	Bclaf1	-2.102	-1.921	-1.777
XM_001478428	100037278	Bcnp1	0.475	0.616	-0.656
NM_029510	71458	Bcor	-0.524	-0.2	-0.433
NM_025784	66821	Bcs1l	-1.211	0.056	-2.575
NM_007540	12064	Bdnf	-1.765	0.58	-1.917
XM_486154	65115	Bean	0.981	0.836	-0.593
NM_019584	56208	Becn1	-0.028	-0.704	-2.041
NM_145388	212989	Best2	1.656	1.468	1.413
NM_018742	54399	Bet1l	-1.499	-1.575	-1.629
NM_009052	19716	Bex1	-0.677	NA	0.382
NM_025976	67118	Bfar	-0.98	NA	-2.037
NM_009751	12075	Bfsp1	1.166	0.944	-0.864
NM_031368	12095	Bglap-rs1	1.662	1.4	2.924
NM_011498	20893	Bhlhb2	-1.583	NA	-1.508
NM_024469	79362	Bhlhb3	-0.132	-0.284	-1.23
NM_080641	140489	Bhlhb4	1.308	0.912	-0.406
NM_021560	59058	Bhlhb5	-0.373	0.648	-0.935
NM_010800	17341	Bhlhb8	1.54	1.243	2.81
NM_198161	70237	Bhlhb9	-0.816	NA	0.599
NM_031397	83675	Bicc1	0.296	-0.194	-1.115
NM_001039179	76895	Bicd2	-0.956	-0.303	-1.932
NM_007544	12122	Bid	-1.037	-1.629	-0.774
NM_007546	12124	Bik	0.534	0.885	-1.246
NM_009668	30948	Bin1	-1.425	-0.39	-0.986
NM_021328	57784	Bin3	-0.035	0.728	-0.873
NM_007465	11797	Birc2	-2.966	NA	-2.587
NM_007464	11796	Birc3	0.022	NA	-2.216
NM_001012273	11799	Birc5	-1.7	-1.199	-1.897
NM_007566	12211	Birc6	-1.616	-1.067	-1.477
NM_016916	53619	Blcap	-0.751	-1.078	-0.863
NM_007550	12144	Blm	-1.777	-1.567	-2.065
NM_178645	104184	Blmh	-0.624	0.327	-1.115
NM_015740	14533	Bloc1s1	-0.531	NA	-1.4
NM_177692	232946	Bloc1s3	-0.421	-0.022	-1.336
NM_026678	109778	Blvra	-0.573	-0.501	-2.194
NM_144923	233016	Blvrb	0.065	0.033	-1.74
NM_025505	66352	Blzf1	-0.622	2.197	0.828
NM_138313	171543	Bmf	-1.71	-1.661	-1.656
NM_007552	12151	Bmi1	-0.276	NA	-0.017
NM_009755	12153	Bmp1	-0.01	NA	-1.323
NM_007553	12156	Bmp2	0.702	1.006	-0.65
NM_080708	140780	Bmp2k	0.259	1.075	-1.246
NM_173404	110075	Bmp3	0.949	0.783	-1.48
NM_007554	12159	Bmp4	-0.783	-1.89	-2.266
NM_007556	12161	Bmp6	0.327	0.303	-1.211
NM_007557	12162	Bmp7	-0.847	-1.142	-1.894
NM_007558	12163	Bmp8a	-0.409	0.105	-2.222
NM_007559	12164	Bmp8b	0.972	0.804	-1.435
NM_028472	73230	Bmper	-0.065	0.176	-1.181
NM_009758	12166	Bmpr1a	-1.005	-1.355	-1.297
NM_007560	12167	Bmpr1b	-0.007	0.008	-0.781
NM_007561	12168	Bmpr2	-1.499	-0.382	-0.7
NM_194339	213895	Bms1	0.036	0.638	-0.543
NM_023326	107771	Bmyc	-0.315	-0.78	-2.032
NM_007562	12173	Bnc1	1.207	1.945	0.511
NM_172870	242509	Bnc2	-0.016	-0.728	-1.127
NM_172149	224630	Bnip1	-0.862	0.781	-1.468
NM_016787	12175	Bnip2	0.203	0.354	-0.757
NM_009760	12176	Bnip3	-0.715	-0.794	-0.963
NM_009761	12177	Bnip3l	-1.252	-0.525	-1.514
NM_172506	117606	Boc	0.078	0.068	-1.256
NM_016778	51800	Bok	-0.22	-0.464	-1.205
NM_026975	69168	Bola1	-0.678	-0.999	-1.464
NM_175103	66162	Bola2	-1.696	-1.68	-1
NM_175277	78653	Bola3	-0.064	-0.325	-0.905
NM_029267	75388	Boll	1.347	1.36	0.03
NM_013481	12181	Bop1	-1.815	NA	-1.719
NM_026512	68021	Bphl	-0.084	-0.152	-1.608
NM_139294	109880	Braf	-0.112	-0.042	-1.079
NM_028227	72399	Brap	-0.25	NA	-1.463
NM_009764	12189	Brca1	-0.835	NA	-2.093
NM_009765	12190	Brca2	-0.472	0.994	-1.683
NM_145956	210766	Brcc3	-1.293	NA	-0.942
NM_001025387	14312	Brd2	-2.144	-1.653	-0.453
NM_023336	67382	Brd3	-1.13	NA	-1.295
NM_012047	26992	Brd7	-0.911	NA	-1.34
NM_030147	78656	Brd8	-2.32	-0.767	-1.381
NM_001024508	105246	Brd9	-1.644	-1.861	-1.389
NM_001079873	114642	Brdt	1.271	0.205	1.123
NM_144541	107976	Bre	-1.427	-1.007	-2.044
NM_025686	66653	Brf2	-0.846	-1.111	-2.02
NM_018772	55950	Bri3	-1.156	-0.852	-1.14
NM_029752	76809	Bri3bp	-1.219	0.483	-1.892
NM_178309	237911	Brip1	-1.879	-1.527	-1.808
NM_134155	107392	Brms1	-0.386	-0.107	-2.163
NM_001037756	52592	Brms1l	-2.024	NA	-2.236
NM_021555	59053	Brp16	-0.475	-0.413	-1.566
NM_027430	70456	Brp44	-1.454	-1.65	-1.243
NM_018819	55951	Brp44l	-1.034	-0.339	-2.068
NM_001081315	268936	Brpf3	1.033	0.41	6.149
NM_029426	75770	Brsk2	-0.123	0.315	-0.665
NM_133195	108013	Brunol4	0.093	1.031	-2.027
NM_175235	76183	Brunol6	-0.751	-1.334	-1.142
NM_145125	93871	Brwd1	-1.443	-0.049	-0.884
NM_172255	207425	Brwd2	-0.894	-0.654	-1.39
NM_001081477	382236	Brwd3	-2.1	-0.506	0.437
NM_133889	100383	Bsdc1	-1.26	-1.191	-1.246
NM_001077184	12215	Bsg	-1.227	-1.007	-1.478
NM_007567	12217	Bsn	1.472	NA	-1.009
NM_138653	192120	Bspry	0.264	NA	-1.147
NM_178245	244813	Bsx	0.951	0.815	-0.149
NM_001080706	107182	Btaf1	-1.343	NA	-1.756
NM_146193	83962	Btbd1	-0.371	-0.269	-0.832
NM_133700	68815	Btbd10	-1.388	-1.24	-1.931
[truncated: 9,326 more rows]
